# Supplementary material for: Contribution of transcriptional regulation to natural variations in Arabidopsis
Source: Genome Biol. 2005 Mar 15;6(4):R32. doi: 10.1186/gb-2005-6-4-r32 (PMC1088960; doi:10.1186/gb-2005-6-4-r32)
Supplement: Additional File 1 — These probe sets were identified based on the coefficients of variance levels of hybridization indices calculated from genomic DNA hybridization data [file gb-2005-6-4-r32-S1.xls]

## Sheet: Sheet1
Supplemental Table I. Probe sets representing genes with highly polymorphic coding sequences.
Probeset	Col-0 rep 1	Col-0 rep 2	C24	NO-0	WS-2	Ler rep 1	Ler rep 2	Annotation
18594_at	820.978	854.061	979.613	870.26	712.919	1218.13	1252.07	At1g01470.1 68408.m00054 expressed protein contains similarity to 1-phosphatidylinositol-4-phosphate 5-kinase(AtPIP5K1) GI:3702691 from [Arabidopsis thaliana]
12851_s_at	1709.83	1239.49	925.002	1509.49	2083.9	1783.1	1792.29	At1g01480.1 68408.m00055 1-aminocyclopropane-1-carboxylate synthase 2 (ACC synthase 2) (ACS2) (ACC1) identical to 1-aminocyclopropane-1-carboxylate synthase SP|Q06402 [GI:166578] from [Arabidopsis thaliana]
14485_at	533.819	500.333	298.264	496.411	610.31	1012.81	1021.03	At1g01490.1 68408.m00057 heavy-metal-associated domain-containing protein contains Pfam profile PF00403: Heavy-metal-associated domain
18087_s_at	933.58	924.393	896.95	279.742	946.421	895.285	919.262	At1g03130.1 68408.m00259 photosystem I reaction center subunit II precursor -related Strong similarity to gb|X14017 from Spinacia oleracea. ESTs gb|R30423, gb|T42998, gb|Z18178, gb|T14133, gb|N65521, gb|T42498, gb|T41918, gb|N38024, gb|R65109, gb|T43849
17481_at	457.429	505.646	499.76	466.734	374.398	667.616	669.492	At1g03400.1 68408.m00286 2-oxoglutarate-dependent dioxygenase, putative similar to 2A6 (GI:599622) and tomato ethylene synthesis regulatory protein E8 (SP|P10967); similar to ESTs emb|Z34690, gb|T04168, gb|H37738, gb|T76913, gb|T43801, amd gb|T21964
18313_at	851.45	705.499	804.702	839.139	801.204	1207.43	1219.93	At1g03630.1 68408.m00308 protochlorophyllide reductase C (PCR C/POR C) identical to protochlorophyllide reductase C SP:O48741 from [Arabidopsis thaliana]
13043_at	408.684	456.577	454.839	382.884	568.034	932.861	870.54	At1g03960.1 68408.m00342 protein phosphatase 2A -related Highly similar to protein phosphatase 2A regulatory subunit and human protein phosphatase 2A 72 kDa regulatory subunit, gi|190222
11993_at	1311.88	1401.23	2925.86	1773.58	1314.46	1887.16	1794.94	At1g03990.1 68408.m00345 alcohol oxidase-related low similarity to long chain fatty alcohol oxidase from Candida cloacae [GI:6983581], Candida tropicalis [GI:6983594]; Location of EST 248L9T7, gb|AA713296
13076_r_at	1363.75	1630.73	2390.75	2279.52	1514.64	2024.91	1918.61	At1g04480.1 68408.m00397 60S ribosomal protein L23 (RPL23A) identical to GB:AAB80655
14962_at	1056.91	913.906	987.373	1044.4	999.998	562.475	590.045	At1g04520.1 68408.m00401 hypothetical protein contains Pfam: PF01657: Domain of unknown function;
15828_at	538.637	649.422	504.262	569.309	696.303	825.401	883.858	At1g04530.1 68408.m00402 expressed protein
20493_at	444.298	486.412	470.829	244.538	582.671	459.807	473.887	At1g05160.1 68408.m00472 ent-kaurenoic acid hydroxylase (KAO1) / cytochrome P450 88A3 identical to Cytochrome P450 88A3 (SP:O23051) [Arabidopsis thaliana]; 99% identical to ent-kaurenoic acid hydroxylase (KAO1) GI:13021852 from [Arabidopsis thaliana]
13208_s_at	761.08	734.212	1096.5	913.919	872.366	1393.51	1303.46	At1g05180.1 68408.m00474 auxin-resistance protein AXR1 identical to SP|P42744 Auxin-resistance protein AXR1 {Arabidopsis thaliana}; contains Pfam profile PF00899: ThiF family
13645_at	1317.75	1403.82	1314.2	1416.06	1229.97	752.644	699.137	At1g05340.1 68408.m00491 expressed protein EST gb|ATTS0295 comes from this gene
19217_at	905.037	847.587	915.337	558.423	941.915	1024.95	986.013	At1g05510.1 68408.m00512 expressed protein similar to unknown protein GI:4105683 from [Oryza sativa]
14195_at	494.791	521.062	541.496	601.023	627.659	811.165	861.497	At1g06410.1 68408.m00616 trehalose phosphatase family contains Pfam profile: PF02358 trehalose-phosphatase
14251_f_at	1421.7	1538.52	1653.35	1339.4	2438.17	1976.63	1929.02	At1g07780.2 68408.m08942 phosphoribosylanthranilate isomerase (PAI1) identical to gi:619751
19692_at	625.879	663.184	771.304	410.741	656.588	776.93	738.108	At1g08650.1 68408.m00865 phosphoenolpyruvate carboxylase kinase, putative identical to phosphoenolpyruvate carboxylase kinase [Arabidopsis thaliana] gi|6318613|gb|AAF06968; contains protein kinase domain, Pfam:PF00069
18466_at	546.99	533.157	536.32	597.655	219.769	535.486	547.592	At1g10160.1 68408.m01033 reverse transcriptase (RNA-dependent DNA polymerase) family protein low similarity to reverse transcriptase [Arabidopsis thaliana] GI:976278; contains Pfam profiles PF03372: Endonuclease/Exonuclease/phosphatase family, PF00078:
15283_at	1179.95	1092.77	1068.04	1137.04	1231.7	675.71	628.95	At1g10300.1 68408.m01047 GTP-binding protein -related similar to S. cerevisiae Lpg15p (gi|2702365); similar to ESTs gb|AI257432, gb|AA979546, and gb|T04513
19800_at	978.171	843.753	518.442	768.396	924.466	681.909	683.843	At1g10320.1 68408.m01049 splicing factor U2AF small subunit-related protein, putative similar to U2 small nuclear ribonucleoprotein auxiliary factor 35 kD subunit related protein 1 (sp|Q15695)
20438_at	808.402	895.022	974.703	946.561	731.838	1425.13	1514.37	At1g10370.1 68408.m01054 glutathione transferase, putative similar to glutathione S-transferase TSI-1 [Aegilops tauschii] gi:2190992 gb:AAD10129; similar to ESTs gb|R29860, emb|Z29757, and emb|Z29758
20060_at	1132.43	1087.24	1100.02	1232.45	1147.02	1665.29	1812.85	At1g10370.1 68408.m01054 glutathione transferase, putative similar to glutathione S-transferase TSI-1 [Aegilops tauschii] gi:2190992 gb:AAD10129; similar to ESTs gb|R29860, emb|Z29757, and emb|Z29758
16094_s_at	838.888	842.554	976.241	899.291	1145.56	1348.03	1386.17	At1g10430.1 68408.m01061 serine/threonine protein phosphatase, PP2A similar to ESTs emb|Z35739, gb|AA869861, gb|AA490696, gb|AA791751, and gb|AA042146
15127_s_at	2804.61	3580.43	4483.14	3212.69	2003.77	3419.89	3124.51	At1g10470.1 68408.m01065 response regulator1 (ATRR1) identical to responce regulator1 GI:3273195 from [Arabidopsis thaliana]
12750_s_at	940.671	915.673	1107.47	385.746	1011.02	953.188	912.607	At1g11910.1 68408.m01237 aspartic proteinase -related similar to GB:AAC49730
18142_at	841.256	799.457	721.485	766.656	734.238	1366.51	1414	At1g11980.1 68408.m01246 ubiquitin family similar to Chain A, Structure Of Ubiquitin-Like Protein, Rub1 GI:6729726 from [Arabidopsis thaliana]
18310_at	495.041	493.573	532.972	317.502	576.316	560.737	571.291	At1g12010.1 68408.m01249 1-aminocyclopropane-1-carboxylate oxidase (ACC oxidase), putative Strong similarity to amino-cyclopropane-carboxylic acid oxidase (ACC ox2) [GI:559407] from Brassica napus. ESTs gb|Z48548 and gb|Z48549 come from this gene
17266_at	655.657	441.591	559.34	334.44	648.804	505.651	426.284	At1g12210.1 68408.m01273 disease resistance protein (CC-NBS-LRR class), putative domain signature CC-NBS-LRR exists, suggestive of a disease resistance protein.
19816_s_at	807.902	783.748	635.73	229.161	802.457	262.613	236.323	At1g12220.1 68408.m01274 disease resistance protein RPS5 (resistance to Pseudomonas syringae protein 5)(CC-NBS-LRR class) domain signature CC-NBS-LRR exists, suggestive of a disease resistance protein. Identical to RPS5 (resistance to Pseudomonas syring
14649_s_at	1112.2	1165.06	977.22	568.521	1168.77	567.504	558.1	At1g12220.1 68408.m01274 disease resistance protein RPS5 (resistance to Pseudomonas syringae protein 5)(CC-NBS-LRR class) domain signature CC-NBS-LRR exists, suggestive of a disease resistance protein. Identical to RPS5 (resistance to Pseudomonas syring
19690_s_at	682.753	653.29	692.537	322.214	676.258	612.321	622.317	At1g12920.1 68408.m01356 eukaryotic peptide chain release factor subunit 1 -related similar to SP:P35614 from [Arabidopsis thaliana]
17405_at	1143.23	1421.65	1590.1	1780.66	1171.15	1018.78	906.029	At1g13100.1 68408.m01374 cytochrome P450 71B29 strong similarity to gb|X97864 cytochrome P450 and identical to Cytochrome P450 71B29 (SP:Q9SAE4)[Arabidopsis thaliana];PF|00067 Cytochrome P450 family
14043_at	1147	944.829	1105.65	604.817	922.45	976.772	938.487	At1g13960.2 68408.m09116 WRKY family transcription factor similar to WKRY DNA-binding protein GB:AAD17441
17728_at	715.847	752.103	549.028	791.783	399.273	662.51	665.905	At1g14090.1 68408.m01509 lipoamide dehydrogenase -related
15504_at	667.615	708.61	504.848	832.257	325.426	665.221	709.626	At1g14110.1 68408.m01510 xyloglucan fucosyltransferase family contains Pfam profile: PF03254 xyloglucan fucosyltransferase
19069_s_at	1480.29	1449.83	840.618	1017.09	1323.41	953.19	979.896	At1g14185.1 68408.m01518 glucose-methanol-choline (GMC) oxidoreductase family similar to mandelonitrile lyase from Prunus serotina [SP|P52706, SP|P52707]; contains Pfam profile PF00732 GMC oxidoreductase
19404_at	952.392	897.706	848.916	504.652	915.754	716.463	679.15	At1g15280.2 68408.m08836 glycine-rich protein ESTs gb|R90323, gb|R90338. gb|Z25504 and gb|AA651448 come from this gene
12708_f_at	605.564	639.803	604.352	1205.97	675.513	633.178	631.712	At1g18710.1 68408.m02104 myb-related transcription factor mixta, putative similar to Myb-related transcription factor mixta GI:485866 from [Antirrhinum majus]
12461_at	475.996	484.991	459.302	816.637	475.462	414.716	422.352	At1g18710.1 68408.m02104 myb-related transcription factor mixta, putative similar to Myb-related transcription factor mixta GI:485866 from [Antirrhinum majus]
17496_s_at	855.309	879.945	679.8	727.118	950.816	560.132	496.626	At1g19090.1 68408.m02143 serine/threonine protein kinase, putative similar to receptor-like serine/threonine kinase GI:2465925 from [Arabidopsis thaliana]
18729_at	940.046	1055.61	678.895	256.975	662.743	967.525	1078.47	At1g20693.1 68408.m02338 expressed protein
18100_at	3826.47	4167.79	2282.9	2357.53	2799.45	1599.08	1584.34	At1g20860.1 68408.m02359 phosphate transporter family similar to phosphate transporter [Catharanthus roseus] GI:2208908, inorganic phosphate transporter 1 [Solanum tuberosum] GI:1420871; contains Pfam profile PF00083: major facilitator superfamily prote
15976_at	1643.22	1676.35	1384.4	970.354	1771.36	1522.62	1389.12	At1g21750.1 68408.m02459 protein disulfide isomerase, putative similar to SP|P29828 Protein disulfide isomerase precursor (PDI) (EC 5.3.4.1) {Medicago sativa}; isoform contains non-consensus GA donor splice site at intron 9
19623_at	1321.14	1497.19	1452.09	646.253	1424.24	1202.29	1063.22	At1g22840.1 68408.m02582 cytochrome C -related strong similarity to GB:P00050 and GB:CAB39628
19625_s_at	551.702	538.45	611.215	334.058	556.086	665.055	664.759	At1g23090.1 68408.m02613 sulphate transporter protein -related strongly similar to GB:BAA75015, location of EST gb|W43788 and gb|N96564
18307_at	857.981	849.706	1010.24	455.999	520.856	896.763	906.569	At1g23210.1 68408.m02628 glycosyl hydrolase family 9 similar to endo-1,4-beta-glucanase GB:CAA67157 GI:2440035 from (Arabidopsis thaliana)
17348_at	1254.02	1097.68	1192.8	766.976	702.109	786.264	777.442	At1g23460.1 68408.m02660 polygalacturonase, putative similar to polygalacturonase GB:BAA88472 GI:6624205 from (Cucumis sativus)
13374_at	1134.44	1203.47	830.45	942.305	1129.54	702.957	679.008	At1g23570.1 68408.m02683 hypothetical protein similar to putative OBP32pep protein GB:AAC98012 GI:4056439 from (Arabidopsis thaliana)
13375_at	808.365	544.537	384.518	227.203	230.648	279.332	256.876	At1g23580.1 68408.m02685 OBP32pep protein -related
13336_at	644.306	550.706	540.011	534.653	507.156	833.643	807.157	At1g23600.1 68408.m02689 OBP32pep protein -related
16182_at	720.294	603.297	598.898	482.221	443.375	402.402	353.57	At1g23610.1 68408.m02691 OBP32pep protein -related
17705_i_at	660.106	636.077	336.546	642.515	227.746	543.135	594.564	At1g23680.1 68408.m02705 OBP32pep protein -related
13549_at	1096.57	963.262	1084.64	503.997	1053.88	772.226	745.583	At1g23800.1 68408.m02717 mitochondrial aldehyde dehydrogenase (ALDH3) similar to mitochondrial aldehyde dehydrogenase ALDH3[Arabidopsis thaliana] gi|19850249|gb|AAL99612
17835_at	837.86	998.298	1046.27	419.74	997.484	1170.51	1078.86	At1g23990.1 68408.m02736 reverse transcriptase (RNA-dependent DNA polymerase) family protein low similarity to reverse transcriptase [Arabidopsis thaliana] GI:976278; contains Pfam profile PF00078: Reverse transcriptase (RNA-dependent DNA polymerase)
13303_at	475.639	547.705	310.857	225.558	226.941	360.255	338.772	At1g24200.1 68408.m02758 hypothetical protein similar to hypothetical protein, GB:AAB61107
20012_g_at	794.13	954.965	1104.33	609.006	753.167	875.701	918.04	At1g24240.1 68408.m02762 ribosomal protein L19, putative similar to plastid ribosomal protein L19 precursor [Spinacia oleracea] gi|7582403|gb|AAF64312
20011_at	366.602	417.99	415.784	192.061	401.475	374.061	369.946	At1g24240.1 68408.m02762 ribosomal protein L19, putative similar to plastid ribosomal protein L19 precursor [Spinacia oleracea] gi|7582403|gb|AAF64312
13304_at	921.594	1225.87	1387.1	1969.58	1642.54	1584.22	1566.77	At1g24330.1 68408.m02773 armadillo repeat containing protein
20709_s_at	603.523	675.297	822.91	776.252	526.345	922.348	950.523	At1g24360.1 68408.m02776 3-oxoacyl-[acyl-carrier protein] reductase identical to 3-oxoacyl-[acyl-carrier protein] reductase SP:P33207 from [Arabidopsis thaliana]
17816_at	372.706	407.11	262.447	196.092	188.053	378.437	400.978	At1g24640.1 68408.m02802 reverse transcriptase (RNA-dependent DNA polymerase), putative similar to reverse transcriptase [Arabidopsis thaliana] GI:976278; contains Pfam profiles PF00078: Reverse transcriptase (RNA-dependent DNA polymerase), PF03372: End
19298_at	143.464	141.35	161.515	395.9	155.38	364.863	363.099	At1g24640.1 68408.m02802 reverse transcriptase (RNA-dependent DNA polymerase), putative similar to reverse transcriptase [Arabidopsis thaliana] GI:976278; contains Pfam profiles PF00078: Reverse transcriptase (RNA-dependent DNA polymerase), PF03372: End
16528_at	558.009	546.758	794.187	478.491	643.019	761.893	711.072	At1g27130.1 68408.m02997 glutathione transferase, putative similar to glutathione S-transferase GB: AAF22517 GI:6652870 from [Papaver somniferum]
18183_s_at	1580.09	1255.44	936.65	1396.93	915.161	898.658	855.771	At1g27180.1 68408.m03002 disease resistance protein (TIR-NBS-LRR class), putative domain signature TIR-NBS-LRR exists, suggestive of a disease resistance protein.
19368_at	893.212	1028.8	1306.69	706.276	948.761	1089.91	1017.35	At1g27200.1 68408.m03004 expressed protein
19507_s_at	803.448	597.134	759.329	714.072	841.041	1177.25	1246.49	At1g27240.1 68408.m03008 hypothetical protein
18418_at	1472.82	1146.1	1480.89	2767.46	1369.92	1728.08	1751.28	At1g27280.1 68408.m03014 hypothetical protein
19026_at	748.974	729.546	459.542	1205.42	702.451	305.119	301.385	At1g27285.1 68408.m03015 polyprotein -related similar to GB:AAC02666
19372_at	456.359	392.054	557.363	464.841	486.067	712.013	734.471	At1g27390.1 68408.m03027 protein import receptor -related similar to TOM20 (GB:CAA63223) from [Solanum tuberosum]; similar to ESTs gb|T444475, emb|Z26777, and emb|Z26778
18415_s_at	2094.64	1792.52	995.134	1988.34	1654.09	3993.77	4455.72	At1g27560.1 68408.m03047 F-box protein-related similar to F-box protein family, AtFBX7 (GI:20197899) [Arabidopsis thaliana]
16464_g_at	1850.04	1276.04	1528.32	1099.41	1935.77	1328.38	1304.5	At1g30230.1 68408.m03349 elongation factor 1-beta -related similar to elongation factor 1-beta GI:1841870 from [Pimpinella brachycarpa]
17211_s_at	775.162	851.476	705.778	822.859	502.527	569.907	528.244	At1g30860.1 68408.m03418 conserved hypothetical protein contains Pfam profile: PF00097 zinc finger, C3HC4 type (RING finger)
20184_at	2537.41	2915.06	2776.83	2469.06	2317.3	1580.49	1537.14	At1g30880.1 68408.m03422 expressed protein similar to ESTs gb|R30049 and gb|T46176
19824_at	1170.84	1072.81	670.527	1010.18	675.578	643.578	625.386	At1g30935.1 68408.m03430 F-box protein family contains F-box domain Pfam:PF00646
18161_at	1201.56	919.791	1076.51	1042.01	982.181	344.893	342.091	At1g31030.1 68408.m03439 reverse transcriptase (RNA-dependent DNA polymerase) family protein similar to reverse transcriptase [Arabidopsis thaliana] GI:976278; contains Pfam profiles PF00078: Reverse transcriptase (RNA-dependent DNA polymerase)
19691_at	1120.46	1191.42	1155.47	638.951	804.573	926.796	929.827	At1g31070.2 68408.m03444 UDP-N-acetylglucosamine pyrophosphorylase-related protein similar to sperm associated antigen 2, GB:4507759 from [Homo sapiens], similar to ESTs gb|N95844, gb|AI162709, gb|N65104, dbj|AU031622, and gb|T45941
17776_at	2297.5	2148.06	928.305	313.839	344.556	313.184	282.265	At1g31210.1 68408.m03460 reverse transcriptase -related strong similarity to a multitude of putative reverse transcriptases
13340_s_at	963.394	964.588	608.179	871.073	501.857	887.989	880.342	At1g31885.1 68408.m03548 major intrinsic protein (MIP) family contains Pfam profile: MIP PF00230
19665_s_at	467.288	430.217	497.736	492.865	482.76	731.574	714.486	At1g32210.1 68408.m03587 defender against cell death protein -related similar to defender against cell death protein GB:AAC36169 GI:3608136 from [Arabidopsis thaliana]
15061_at	1116.13	956.163	865.186	656.086	828.16	1147.9	1100.57	At1g34270.1 68408.m03858 Exostosin family contains Pfam profile: PF03016 Exostosin family
16200_at	498.101	438.42	339.519	519.075	315.478	461.836	451.762	At1g34290.1 68408.m03860 leucine rich repeat protein family conatins leucine rich repeat (LRR) domains, Pfam:PF00560; contains similarity to disease resistance protein GI:3894383 from [Lycopersicon esculentum]
18449_at	798.489	885.896	469.274	715.129	428.091	792.649	712.599	At1g34330.1 68408.m03865 peroxidase, putative similar to anionic peroxidase GI:559235 from [Petroselinum crispum]
14812_at	1539.01	1541.73	1594.18	1202.8	837.577	988.5	865.511	At1g34610.1 68408.m03905 Ulp1 protease family contains Pfam profile PF02902: Ulp1 protease family, C-terminal catalytic domain
13850_i_at	4510.8	4526.72	2343.42	2446.39	2455.36	2229.26	2732.67	At1g34710.1 68408.m03919 hypothetical protein common family similar to At3g43370, At2g14780, At1g27810, At3g42760, At1g25784, At4g08890
14242_s_at	2227.44	2761.24	3654.48	2695.44	2280.9	2513.62	2140.82	At1g37130.1 68408.m04223 nitrate reductase 2 (NR2) identical to SP|P11035 Nitrate reductase 2 (formerly EC 1.6.6.1) (NR2) {Arabidopsis thaliana}
13873_at	6802.44	3463.32	4540.13	4180.61	3647.64	2096.44	2184.08	At1g42375.1 68408.m04470 retroelement, putative similar to Athila ORF 1 [Arabidopsis thaliana] GI:806535; contains Pfam profiles PF00665: Integrase core domain, PF03732: Retrotransposon gag protein, PF00078: Reverse transcriptase (RNA-dependent DNA poly
19757_at	1136.15	1156.35	870.278	1105.74	536.417	1055.9	1115.21	At1g43640.1 68408.m04589 F-box containing tubby family protein similar to Tubby related protein 1 (Tubby-like protein 1) (SP:O00294) [Homo sapiens]; contains Pfam profile: PF01167: Tub family; contains Pfam PF00646: F-box domain
13337_i_at	670.693	428.484	459.173	1180.02	410.485	397.715	384.355	At1g43750.1 68408.m04607 hypothetical protein
13189_s_at	1683.45	1555.43	2624.06	2117.07	1736.96	1907.09	1776.25	At1g45145.1 68408.m04742 thioredoxin H-type 5 (TRX-H-5) identical to SP|Q39241 Thioredoxin H-type 5 (TRX-H-5) {Arabidopsis thaliana}
17629_at	550.148	757.208	825.191	816.73	486.899	879.402	840.325	At1g47610.1 68408.m04843 transducin / WD-40 repeat protein family contains 7 WD-40 repeats (PF00400); similar to En/Spm-like transposon protein (GI:2739374) [Arabidopsis thaliana]
19343_s_at	647.452	536.744	473.085	640.462	467.493	365.162	327.972	At1g47620.1 68408.m04844 cytochrome P450, putative similar to cytochrome P450 GI:4688670 from [Catharanthus roseus]
19476_at	694.988	619.324	464.883	346.227	514.442	483.871	513.806	At1g47910.1 68408.m04887 reverse transcriptase (RNA-dependent DNA polymerase) family protein similar to reverse transcriptase [Arabidopsis thaliana] GI:976278; contains Pfam profile PF00078: Reverse transcriptase (RNA-dependent DNA polymerase)
16201_at	2414.92	2782.99	2154.55	2278.1	2099.41	1426.6	1375.18	At1g49490.1 68408.m05081 leucine-rich repeat extensin family contains similarity to disease resistance protein GI:3894383 from [Lycopersicon esculentum]; contains leucine-rich repeats, Pfam:PF00560; contains proline rich extensin domains, INTERPRO:IPR00
17727_at	621.598	533.015	577.098	640.208	466.257	299.237	294.913	At1g49550.1 68408.m05089 hypothetical protein similar to putative transposase GI:4580990 from [Arabidopsis thaliana]
13232_s_at	2281.47	1886.24	1606.1	1606.9	1586.71	2902.13	2478.07	At1g49900.1 68408.m05127 C2H2-type zinc finger protein family contains Pfam profile: PF00096 zinc finger, C2H2 type
14848_s_at	638.213	733.322	854.363	854.075	736.199	1208.28	1118.53	At1g49900.1 68408.m05127 C2H2-type zinc finger protein family contains Pfam profile: PF00096 zinc finger, C2H2 type
20661_at	412.047	361.48	430.605	342.378	579.225	397.928	353.222	At1g50200.1 68408.m05157 alanine--tRNA ligase -related similar to alanine--tRNA ligase GB:S32671 from [Arabidopsis thaliana]
13572_s_at	2533.44	1832.59	1659.1	957.914	1613.04	1191.74	1361.09	At1g50480.1 68408.m05187 formate-tetrahydrofolate ligase (10-formyltetrahydrofolate synthetase) identical to 10-formyltetrahydrofolate synthetase (Arabidopsis thaliana) GI:5921663
19101_at	1010.05	831.435	525.269	956.927	895.53	437.486	438.393	At1g51330.1 68408.m05298 serpin-related similar to serpin [Hordeum vulgare subsp. vulgare] CAA64599.1 GI:1197577
14098_at	1256.06	1192.52	1106.08	864.472	1364.26	812.814	811.305	At1g51360.1 68408.m05302 expressed protein
17845_at	368.192	391.558	363.159	233.794	241.537	455.306	451.206	At1g52120.1 68408.m05399 jacalin lectin family simiilar to myrosinase-binding protein homolog [Arabidopsis thaliana] GI:2997767; contains Pfam profile PF01419 jacalin-like lectin domain
14044_at	910.645	798.721	1031.78	439.545	986.232	1094.11	1003.48	At1g52150.2 68408.m08709 HD-Zip transcription factor similar to to HD-zip transcription factor (athb-8) (GI:7270235) [Arabidopsis thaliana]
15944_at	961.279	909.575	612.396	598.837	458.507	468.255	394.243	At1g53950.1 68408.m05637 ubiquitin family contains INTERPRO:IPR000626 ubiquitin domain
16834_at	1722.62	1803.05	1387.24	1677.11	773.281	931.217	910.137	At1g53950.1 68408.m05637 ubiquitin family contains INTERPRO:IPR000626 ubiquitin domain
12777_i_at	985.844	929.057	1200.91	1210.66	873.916	739.959	716.286	At1g54000.1 68408.m05644 myrosinase-associated protein, putative similar to myrosinase-associated proteins GI:1769968, GI:1769970, GI:1216391, GI:1216389 from [Brassica napus]; contains Pfam profile PF00657: GDSL-like Lipase/Acylhydrolase
19150_at	1041.77	660.281	892.472	583.576	1050.45	590.026	568.227	At1g54020.2 68408.m05647 myrosinase-associated protein, putative strong similarity to myrosinase-associated proteins GI:1769968, GI:1769970, GI:1216389,GI:1216391 from [Brassica napus]; contains InterPro Entry IPR001087 Lipolytic enzyme, G-D-S-L family
15028_at	946.568	871.59	892.607	522.402	878.698	933.711	922.279	At1g54115.1 68408.m05659 cation exchanger, putative
19218_at	504.55	601.415	509.461	314.246	548.668	526.106	533.66	At1g54520.1 68408.m05702 expressed protein
12782_r_at	1047.02	1040.5	1283.76	861.96	570.038	724.977	672.369	At1g54580.1 68408.m05708 acyl carrier protein (ACP), chloroplast, putative strong similarity to SP|P25701 Acyl carrier protein 2, chloroplast precursor (ACP) {Arabidopsis thaliana}; contains InterPro accession IPR003881: Isochorismatase
13742_at	662.301	720.428	447.673	529.894	737.459	734.208	745.256	At1g55000.1 68408.m05757 expressed protein
17336_at	436.431	348.92	306.178	237.237	231.302	552.349	570.266	At1g55700.1 68408.m05844 CHP-rich zinc finger protein, putative
16853_at	653.46	563.759	460.378	403.454	594.663	768.5	820.89	At1g55720.1 68408.m05846 cation exchanger, putative (CAX6) similar to low affinity calcium antiporter CAX2 [Arabidopsis thaliana] gi|1488267|gb|AAB05914; H+/Ca2+ exchanger 2 [Ipomoea nil] gi|4512263|dbj|BAA75232; Ca2+:Cation Antiporter (CaCA) Family mem
12711_f_at	323.814	343.868	368.652	545.482	365.538	574.902	519.312	At1g57560.1 68408.m05986 myb family transcription factor similar to DNA-binding protein GI:19058 from [Hordeum vulgare]
18166_at	866.223	941.898	764.686	495.76	869.323	372.259	368.823	At1g57560.1 68408.m05986 myb family transcription factor similar to DNA-binding protein GI:19058 from [Hordeum vulgare]
16738_at	325.585	300.025	234.758	174.331	183.942	190.262	172.21	At1g58400.1 68408.m06088 disease resistance protein (CC-NBS-LRR class), putative domain signature CC-NBS-LRR exists, suggestive of a disease resistance protein.
19234_s_at	834.024	691.409	719.718	487.247	170.701	460.305	441.183	At1g59265.1 68408.m06119 polyprotein -related similar to polyprotein GI:4996365 from [Arabidopsis thaliana]
17787_at	1077.06	1067.36	666.967	504.41	1153.98	506.272	494.668	At1g60020.1 68408.m06198 polyprotein -related similar to polyprotein GI:2865437 from [Arabidopsis arenosa]
12309_at	354.095	341.723	401.732	340.8	228.928	392.655	416.767	At1g60110.1 68408.m06208 jacalin lectin family similar to myrosinase-binding protein homolog [Arabidopsis thaliana] GI:2997767; contains Pfam profile PF01419 jacalin-like lectin domain
16882_i_at	513.954	513.583	658.62	557.329	501.941	316.7	296.682	At1g60130.1 68408.m06210 jacalin lectin family similar to myrosinase-binding protein homolog [Arabidopsis thaliana] GI:2997767; contains Pfam profile PF01419 jacalin-like lectin domain
13582_at	992.641	1029.66	959.466	616.205	1120.66	1157.41	1083.53	At1g60200.1 68408.m06217 RRM-containing protein
14610_at	2027.07	1805.91	1440.77	1470.06	2208.95	1244.24	1274.57	At1g60260.1 68408.m06223 glycosyl hydrolase family 1 similar to beta-glucosidase GI:5030906 from [Polygonum tinctorium]
15714_at	1532.73	1493.02	1144.24	1468.08	1333.86	890.407	830.219	At1g60340.1 68408.m06231 hypothetical protein contains similarity to NAM-like protein GI:9955562 from [Arabidopsis thaliana]
17307_at	568.911	591.93	338.308	588.882	565.185	615.219	594.557	At1g60500.1 68408.m06248 expressed protein contains Pfam profile: PF02212 dynamin GTPase effector domain
17357_i_at	354.648	338.959	205.62	174.611	174.225	297.095	334.767	At1g60530.1 68408.m06251 interferon-induced GTP-binding protein mx2 protein -related similar to mx2 protein GI:5578742 from [Mus musculus musculus]
17253_at	727.512	666.034	437.421	532.527	554.232	848.789	826.719	At1g60540.1 68408.m06252 hypothetical protein contains similarity to interferon-induced GTP-binding protein mx GI:7271909 from [Canis familiaris]
13302_at	599.058	531.057	590.825	631.488	496.76	976.763	967.719	At1g60570.1 68408.m06255 Kelch repeat containing F-box protein family low similarity to SKP1 interacting partner 6 [Arabidopsis thaliana] GI:10716957; contains Pfam profiles PF01344: Kelch motif, PF00646: F-box domain
17869_at	1010.52	947.396	766.338	463.12	900.575	1105.64	1015.75	At1g60680.1 68408.m06265 aldo/keto reductase family contains Pfam profile PF00248: oxidoreductase, aldo/keto reductase family
13155_i_at	477.261	523.449	458.579	224.324	418.404	273.29	236	At1g61180.1 68408.m06318 disease resistance protein (CC-NBS-LRR class), putative domain signature CC-NBS-LRR exists, suggestive of a disease resistance protein.
13156_f_at	1489.93	1514.37	1327.73	715.741	1254.57	1084.45	1087.94	At1g61180.1 68408.m06318 disease resistance protein (CC-NBS-LRR class), putative domain signature CC-NBS-LRR exists, suggestive of a disease resistance protein.
13553_at	488.631	495.158	374.418	159.904	560.649	208.831	237.458	At1g61190.1 68408.m06319 disease resistance protein (CC-NBS-LRR class), putative domain signature CC-NBS-LRR exists, suggestive of a disease resistance protein.
16179_g_at	1852.98	1620.37	1147.46	909.123	871.984	707.286	710.461	At1g61510.1 68408.m06353 En/Spm-related transposon protein similar to En/Spm-like transposon protein GI:2739387 from [Arabidopsis thaliana]
16178_at	1834.65	1872.54	1090.21	912.212	234.531	506.914	506.279	At1g61510.1 68408.m06353 En/Spm-related transposon protein similar to En/Spm-like transposon protein GI:2739387 from [Arabidopsis thaliana]
19469_at	891.075	1074.2	963.588	512.382	1104.55	1025.6	911.339	At1g61590.1 68408.m06363 protein kinase, putative contains protein kinase domain, Pfam:PF00069; similar to serine/threonine protein kinase gi|1066501|gb|AAA81538
12040_at	802.907	781.825	435.868	736.851	407.475	1425.05	1628.96	At1g61870.1 68408.m06400 pentatricopeptide (PPR) repeat-containing protein contains Pfam profile PF01535: PPR repeat
19843_at	1345.52	1440.81	2078.3	1204.09	1352.62	1544.02	1495.79	At1g61890.1 68408.m06401 MATE efflux protein family similar to ripening regulated protein DDTFR18 [Lycopersicon esculentum] GI:12231296; contains Pfam profile PF01554: Uncharacterized membrane protein family
12363_at	554.124	626.562	599.253	715.826	213.456	239.381	228.55	At1g62090.1 68408.m06422 hypothetical protein similar to putative receptor-like protein kinase GI:3461841 from [Arabidopsis thaliana]
18162_at	1396.31	1350.44	1183.12	742.75	730.969	465.925	462.146	At1g62170.1 68408.m06430 serpin family similar to phloem serpin-1 GI:9937311 from [Cucurbita maxima]; contains Pfam profile PF00079: Serpin (serine protease inhibitor)
20392_at	636.551	672.196	635.623	277.807	693.325	541.574	529.73	At1g62330.1 68408.m06448 expressed protein
17680_at	362.147	387.728	310.761	318.876	216.023	394.077	384.217	At1g62410.1 68408.m06456 middle domain of eukaryotic initiation factor 4G (MIF4G) domain-containing protein similar to SP|Q03387 Eukaryotic initiation factor (iso)4F subunit P82-34 (eIF-(iso)4F P82-34) {Triticum aestivum}; contains Pfam profile PF02854:
19710_s_at	686.251	732.282	745.753	450.437	407.032	416.782	435.081	At1g62430.1 68408.m06458 phosphatidate cytidylyltransferase (CDS) almost identical to CDP-diacylglycerol synthetase (CDS) GI:2181182 from [Arabidopsis thaliana]
17226_g_at	1239.5	1232.79	1084.21	300.756	528.429	285.837	253.976	At1g62460.1 68408.m06464 hypothetical protein
18596_at	409.78	456.892	451.646	328.1	384.645	583.72	672.733	At1g62570.1 68408.m06474 flavin-containing monooxygenase (FMO) family low similarity to flavin-containing monooxygenase FMO3 [Rattus norvegicus] GI:12006730; contains Pfam profile PF00743: Flavin-binding monooxygenase-like
12973_at	1277.79	1168.69	1317.45	776.395	859.822	1277.24	1328.79	At1g62580.1 68408.m06475 flavin-containing monooxygenase (FMO) family low similarity to SP|P97501 Dimethylaniline monooxygenase [N-oxide forming] 3 (EC 1.14.13.8) (Hepatic flavin-containing monooxygenase 3) (FMO 3) {Mus musculus}; contains Pfam profile P
12043_at	960.755	996.779	1138.53	925.77	807.206	1552.74	1670.1	At1g62590.1 68408.m06476 pentatricopeptide (PPR) repeat-containing protein contains Pfam profile PF01535: PPR repeat
19166_at	421.703	403.404	527.35	293.608	303.103	387.602	396.501	At1g62600.1 68408.m06477 flavin-containing monooxygenase (FMO) family low similarity to flavin-containing monooxygenase 2 from Cavia porcellus [SP|P36366]; contains Pfam profile PF00743 Flavin-binding monooxygenase-like
15395_at	1743.83	1575.77	1665.26	1292.05	1406.31	2169.01	2130.15	At1g62610.1 68408.m06478 short-chain dehydrogenase/reductase family protein contains similarity to 3-oxoacyl-[acyl-carrier protein] reductase SP:P51831 from [Bacillus subtilis]
15947_at	900.608	762.459	992.766	547.205	425.018	774.37	849.409	At1g62630.1 68408.m06480 disease resistance protein (CC-NBS-LRR class), putative domain signature CC-NBS-LRR exists, suggestive of a disease resistance protein.
13958_at	1017.34	1379.32	920.821	1637.34	1751.03	2056.98	2286.35	At1g62670.1 68408.m06487 pentatricopeptide (PPR) repeat-containing protein contains multiple PPR repeats Pfam Profile: PF01535
19884_at	579.744	697.916	567.463	291.806	472.43	837.364	916.449	At1g63370.1 68408.m06571 flavin-containing monooxygenase (FMO) family similar to FMO5 from Cavia porcellus [SP|P49109]; contains Pfam profile: PF00743 Flavin-binding monooxygenase-like
20083_at	743.362	857.122	536.159	693.361	966.705	937.584	965.653	At1g65110.1 68408.m06766 hypothetical protein similar to hypothetical protein GI:3860269 from [Arabidopsis thaliana]
16199_at	825.347	512.128	588.273	611.699	774.297	1160.91	1198.89	At1g65160.1 68408.m06771 hypothetical protein
16732_at	815.627	672.833	607.192	663.363	505.391	970.832	928.618	At1g65170.1 68408.m06772 hypothetical protein
14808_i_at	631.649	710.301	515.982	223.296	255.304	279.877	258.31	At1g65190.1 68408.m06774 expressed protein contains similarity to serine threonine kinase GI:166813 from [Arabidopsis thaliana]
13031_at	819.972	853.71	516.77	517.812	491.732	786.954	670.361	At1g65250.1 68408.m06780 protein kinase family contains protein kinase domain, Pfam:PF00069
15822_s_at	442.463	504.504	443.215	446.826	564.111	988.145	1021.14	At1g65470.1 68408.m06807 hypothetical protein
13755_at	902.772	1163.06	870.446	604.346	965.821	671.012	598.477	At1g67000.1 68408.m06988 serine/threonine protein kinase, putative similar to receptor serine/threonine kinase PR55K gi|1235680|gb|AAC49208; contains protein kinase domain, Pfam:PF00069; contains serine/threonine protein kinase domain, INTERPRO:IPR00229
17228_at	700.909	781.008	550.118	557.79	442.56	710.876	722.827	At1g67150.1 68408.m07007 hypothetical protein
20084_at	850.238	900.968	886.442	825.815	2080.56	1682.13	1624.28	At1g67240.1 68408.m07019 mutator-related transposase similar to mutator-like transposase GI:5306250 from [Arabidopsis thaliana]
13840_at	920.256	970.116	515.514	352.586	356.53	344.658	313.243	At1g67240.1 68408.m07019 mutator-related transposase similar to mutator-like transposase GI:5306250 from [Arabidopsis thaliana]
19979_at	691.404	921.959	1024.4	412.476	784.72	787.916	739.4	At1g67330.1 68408.m07029 expressed protein similar to hypothetical protein GI:9665091 from [Arabidopsis thaliana]
19944_at	1678.02	1863.25	1971.88	1062.77	1532.77	1464.69	1481.06	At1g67360.2 68408.m08713 stress related protein -related similar to stress related protein GI:5802955 from [Vitis riparia]
14529_at	989.463	772.783	720.626	598.096	1006.26	571.527	548.839	At1g67470.1 68408.m07047 protein kinase family contains protein kinase domain, Pfam:PF00069
18540_at	983.279	729.44	818.019	843.621	1046.18	1282.19	1455.37	At1g67490.1 68408.m07050 glycosyl hydrolase family 63 (alpha-glucosidase I) identical to alpha-glucosidase I from GI:16506680 [Arabidopsis thaliana]
13728_at	592.226	532.981	956.61	762.608	925.827	1094.2	955.923	At1g69160.1 68408.m07264 expressed protein
18452_at	677.366	648.417	384.611	233.124	289.077	606.579	598.133	At1g70010.1 68408.m07390 hypothetical protein similar to putative retroelement pol polyprotein GI:4678197 from [Arabidopsis thaliana]
12929_s_at	537.124	638.219	588.017	723.623	724.431	988.332	998.074	At1g70510.1 68408.m07445 homeotic protein (ATK1) identical to homeotic protein (ATK1) GB:S57817 [Arabidopsis thaliana]
18003_at	1297.45	1216.67	1181.85	931.167	1108.27	711.928	716.592	At1g72930.1 68408.m07738 disease resistance protein (TIR class), putative domain signature TIR exists, suggestive of a disease resistance protein.
12715_f_at	416.707	460.671	465.292	171.468	538.481	447.88	410.451	At1g73410.1 68408.m07798 myb family transcription factor(MYB54) identical to putative transcription factor (MYB54) GI:3941471 from [Arabidopsis thaliana]
14226_r_at	1414.25	1188.9	1089.08	1198.85	1528.88	1778.59	1893.97	At1g74170.1 68408.m07886 leucine rich repeat protein family contains leucine rich-repeat (LRR) domains Pfam:PF00560, INTERPRO:IPR001611; similar to Cf-2.2 [Lycopersicon pimpinellifolium] gi|1184077|gb|AAC15780
12921_s_at	919.052	925.1	1586.31	1322.55	1049.61	1588.89	1444.29	At1g76490.1 68408.m08170 3-hydroxy-3-methylglutaryl-CoA reductase 1 (HMG1) identical to HMG-CoA reductase 1 [SP|P14891]
14096_at	570.199	688.497	669.77	915.571	308.716	419.096	377.816	At1g76960.1 68408.m08224 expressed protein
17147_s_at	1781	1174.1	892.447	1431.97	943.352	1894.31	1827.92	At1g77160.1 68408.m08248 hypothetical protein similar to hypothetical protein GI:3540202 from [Arabidopsis thaliana]
12372_at	929.502	786.8	716.7	958.78	990.595	468.034	470.985	At1g77380.1 68408.m08270 amino acid carrier, putative strong similarity to amino acid carrier GI:3293031 from [Ricinus communis]; contains Pfam profile PF01490: Transmembrane amino acid transporter protein
19064_at	586.985	502.548	460.813	535.301	547.146	767.672	796.848	At1g78750.1 68408.m08421 F-box protein family contains F-box domain Pfam:PF00646
12817_g_at	1594.5	1599.99	1436.65	784.853	1277.67	1312.41	1303.82	At1g78830.1 68408.m08431 curculin-like (mannose-binding) lectin family similar to S glycoprotein [Brassica rapa] GI:2351186; contains Pfam profile PF01453: Lectin (probable mannose binding)
17442_i_at	1340.02	991.916	790.159	914.447	973.323	371.155	356.891	At1g78850.1 68408.m08433 curculin-like (mannose-binding) lectin family low similarity to ser/thr protein kinase from Zea mays [GI:2598067]; contains Pfam lectin (probable mannose binding) domain PF01453
12102_at	1058.84	727.848	779.217	1039.29	980.202	545.619	528.043	At1g79510.1 68408.m08503 expressed protein
12194_at	1051.39	1159.09	1094.17	654.742	1070.62	648.761	606.279	At2g01310.1 68409.m00035 hypothetical protein
16016_at	727.368	758.412	624.298	717.038	1025.6	487.176	604.173	At2g01520.1 68409.m00062 major latex protein (MLP)-related low similarity to major latex protein {Papaver somniferum}[GI:169000] contains Pfam profile PF00407: Pathogenesis-related protein Bet v I family
16401_at	1187.15	1275.01	1271.87	705.473	1112.58	667.85	709.481	At2g01550.1 68409.m00065 reverse transcriptase (RNA-dependent DNA polymerase) family protein low similarity to reverse transcriptase [Arabidopsis thaliana] GI:976278; contains Pfam profiles PF03372: Endonuclease/Exonuclease/phosphatase family, PF00078:
18848_at	1089.03	921.205	834.276	1403.08	1405.29	1195.43	1237.12	At2g01840.1 68409.m00099 reverse transcriptase (RNA-dependent DNA polymerase) family protein similar to reverse transcriptase [Arabidopsis thaliana] GI:976278; contains Pfam profiles PF00078: Reverse transcriptase (RNA-dependent DNA polymerase), PF03372
17699_at	513.583	725.675	480.037	483.438	424.392	361.206	356.592	At2g02270.1 68409.m00144 F-box protein (SKP1 interacting partner 3-related) contains similarity to SKP1 interacting partner 3 GI:10716951 from [Arabidopsis thaliana]
20441_at	1270.94	1417.16	1321.73	771.774	1144.66	1442.61	1519.41	At2g02380.1 68409.m00155 glutathione transferase, putative similar to gi:167970 gb:AAA72320 gb:AY052332
14371_at	1093.48	1007.76	1010.27	830.216	668.971	1244.02	1236.43	At2g02400.1 68409.m00157 cinnamoyl-CoA reductase family similar to cinnamoyl-CoA reductase from Pinus taeda [GI:17978649], Eucalyptus gunnii [GI:2058311]
15805_at	444.889	521.644	294.525	290.368	366.408	457.066	466.049	At2g02520.1 68409.m00168 non-LTR retroelement reverse transcriptase -related
13368_at	771.022	688.163	591.342	420.76	761.818	520.154	537.181	At2g03210.1 68409.m00240 xyloglucan fucosyltransferase, putative similar to xyloglucan fucosyltransferase GI:5231145 from [Arabidopsis thaliana]
15402_at	730.158	713.208	696.719	720.689	795.563	1111.82	1120.04	At2g03330.1 68409.m00258 hypothetical protein
14045_at	720.21	810.922	721.13	307.353	849.567	619.855	600.063	At2g03340.1 68409.m00259 WRKY family transcription factor contains Pfam profile: PF03106 WRKY DNA -binding domain
14679_s_at	1024.86	1258.05	1732.97	1649.04	920.737	1621.22	1556.28	At2g03340.1 68409.m00259 WRKY family transcription factor contains Pfam profile: PF03106 WRKY DNA -binding domain
15734_at	713.4	701.649	459.022	899.255	671.287	772.186	707.614	At2g03460.1 68409.m00271 Kelch repeat-containing protein contains Pfam profile PF01344: Kelch motif
16722_at	780	761.654	701.938	812.886	619.427	333.537	303.863	At2g03560.1 68409.m00281 F-box protein family FBX7 identical to F-box protein family, AtFBX7 (GI:20197899) [Arabidopsis thaliana]; contains F-box domain PF:00646
20134_s_at	1572.27	1526.05	1808.41	2106.95	1490.92	2428.9	2491.05	At2g04100.1 68409.m00348 MATE efflux protein family similar to ripening regulated protein DDTFR18 [Lycopersicon esculentum] GI:12231296; contains Pfam profile PF01554: Uncharacterized membrane protein family
15916_at	760.973	977.333	576.925	721.574	472.761	487.004	473.265	At2g04380.1 68409.m00392 hypothetical protein
19291_at	1340.59	875.913	1089.6	930.107	1307.08	523.927	538.984	At2g04680.1 68409.m00428 CHP-rich zinc finger protein, putative
19402_at	311.277	360.092	391.253	195.756	366.428	326.426	312.117	At2g04690.1 68409.m00429 expressed protein
15298_at	805.578	816.184	654.268	763.251	452.612	552.279	503.976	At2g04810.1 68409.m00442 F-box protein family contains F-box domain Pfam:PF00646
19756_at	1033.26	1040.56	593.105	381.08	373.079	996.03	979.362	At2g04820.1 68409.m00443 retroelement pol polyprotein -related
19526_at	838.657	655.614	427.535	404.047	455.408	458.598	439.148	At2g05080.1 68409.m00478 hypothetical protein low similarity to SP|Q9UUA2 DNA repair and recombination protein pif1, mitochondrial precursor {Schizosaccharomyces pombe}
12766_at	774.86	713.39	793.453	967.472	1120.49	1240.03	1346.04	At2g05380.1 68409.m00508 glycine-rich protein
13649_at	1259.35	1139.75	1241.91	609.688	1383.72	1065.72	985.757	At2g05620.1 68409.m00535 expressed protein
17704_at	360.783	381.184	314.237	509.14	248.325	341.381	319.153	At2g05900.1 68409.m00571 SET-domain transcriptional regulator family contains Pfam profiles PF00856: SET domain, PF05033: Pre-SET motif, PF02182: YDG/SRA domain
19486_s_at	2012.75	1729.57	1792.79	2795.61	2255.36	1145.57	1004.97	At2g05930.1 68409.m00575 copia-related retroelement pol polyprotein
17269_at	406.293	446.504	402.197	379.725	334.857	644.503	613.618	At2g05980.1 68409.m00580 reverse transcriptase (RNA-dependent DNA polymerase) family protein low similarity to reverse transcriptase [Arabidopsis thaliana] GI:976278; contains Pfam profiles PF03372: Endonuclease/Exonuclease/phosphatase family, PF00078:
13618_s_at	1031.1	1196.76	1244.66	512.119	1220.81	1372.01	1412.5	At2g05990.2 68409.m05621 enoyl-[acyl-carrier protein] reductase [NADH] (enr-A), putative similar to enoyl-[acyl-carrier protein] reductase [NADH] SP:P80030 from [Brassica napus]
19241_at	837.916	788.443	635.877	912.612	1126.48	1002.71	1074.84	At2g06130.1 68409.m00598 Mutator-related transposase similar to MURA transposase of maize Mutator transposon
20310_at	798.849	914.441	566.208	416.072	526.473	383.354	393.135	At2g06950.1 68409.m00709 retroelement pol polyprotein -related
16697_at	872.86	846.207	435.059	279.138	267.113	534.592	548.526	At2g07070.1 68409.m00721 zinc finger protein -related
16698_g_at	676.032	730.575	482.936	419.171	283.416	685.295	656.276	At2g07070.1 68409.m00721 zinc finger protein -related
15840_at	2379.09	1321.93	983.492	1239.57	1487.93	1239.32	1485.01	At2g07110.1 68409.m00726 hypothetical protein
13420_at	739.056	704.14	667.36	790.909	431.635	643.086	651.631	At2g07230.1 68409.m00739 Mutator-related transposase similar to MURA transposase of maize Mutator transposon
14325_at	646.278	645.586	680.496	693.623	402.2	850.084	859.495	At2g07330.1 68409.m00749 Mutator-related transposase similar to MURA transposase of maize Mutator transposon
13650_at	636.817	643.556	601.202	252.184	650.196	706.202	670.834	At2g07360.1 68409.m00751 SH3 domain-containing protein contains Pfam profile PF00018: SH3 domain
19084_at	2455.61	1824.1	1736.24	2085.76	1843.37	950.473	936.249	At2g07400.1 68409.m00755 Ulp1 protease family/ATHILA ORF-1 family protein contains Pfam profiles PF02902: Ulp1 protease family C-terminal catalytic domain, PF03078: ATHILA ORF-1 family
16715_at	1175.23	1329.75	1031.46	1634.44	914.722	1277.11	1286.2	At2g07420.1 68409.m00757 retroelement pol polyprotein -related contains weak zinc-finger domains
13338_s_at	2047.49	1633.28	1710.66	2512.53	1951.11	3301.65	3380.89	At2g07455.1 68409.m00761 Athila retroelement ORF1 protein -related temporary automated functional assignment
19587_at	1117.26	902.871	597.407	940.463	232.361	836.394	773.733	At2g07620.1 68409.m00787 hypothetical protein very low similarity to SP|Q9UUA2 DNA repair and recombination protein pif1, mitochondrial precursor {Schizosaccharomyces pombe}
15304_at	491.48	457.002	316.778	545.14	202.509	230.176	212.621	At2g07630.1 68409.m00788 hypothetical protein
12104_at	1315.26	1045.28	980.824	1394.6	852.599	835.923	913.657	At2g07640.1 68409.m00789 hypothetical protein
18530_at	1394.77	1305.57	808.794	876.683	317.501	779.214	744.456	At2g07650.1 68409.m00790 reverse transcriptase (RNA-dependent DNA polymerase), putative similar to reverse transcriptase [Arabidopsis thaliana] GI:976284; contains Pfam profile PF00078: Reverse transcriptase (RNA-dependent DNA polymerase)
16734_at	674.476	739.887	610.643	732.599	304.022	662.977	618.316	At2g07670.1 68409.m00792 reverse transcriptase-related low similarity to reverse transcriptase [Beta vulgaris] GI:2462134; contains Pfam profiles PF00098: Zinc knuckle, PF03372: Endonuclease/Exonuclease/phosphatase family
16189_at	977.252	978.585	631.778	833.665	821.327	473.67	441.59	At2g10000.1 68409.m00930 TNP1 transposon protein -related related to the En/Spm transposon family of maize
19031_at	833.96	653.613	467.73	701.43	687.244	930.127	983.564	At2g10010.1 68409.m00931 TNP2 transposon protein -related related to the En/Spm transposon family of maize
19492_i_at	3473.58	3483.63	2016.65	2691.18	1911.58	1534.55	1632.54	At2g10350.1 68409.m00967 Ulp1 protease family similar to At5g28170, At1g35110, At1g44880, At3g42530, At4g19320, At5g36020, At4g03970, At3g43010 ; contains Pfam profile PF02902: Ulp1 protease family, C-terminal catalytic domain
13611_at	488.694	457.666	503.334	218.945	565.888	549.881	572.677	At2g10450.1 68409.m00977 14-3-3 protein (grf15), putative contains similarity to GF14 psi chain GI:166717, SP:P42644 from [Arabidopsis thaliana]
14792_at	772.358	736.741	664.346	695.492	1519.05	345.255	308.973	At2g11140.1 68409.m01065 retroelement pol polyprotein -related
16714_at	666.477	614.634	663.086	741.093	316.053	332.731	276.392	At2g11150.1 68409.m01066 hypothetical protein
19724_at	926.734	900.843	630.344	899.588	492.903	396.323	382.633	At2g11170.1 68409.m01069 hypothetical protein
13501_at	1241.49	1285.79	1132.11	1162.49	1578.78	743.375	699.985	At2g11200.1 68409.m01072 F-box protein family
13311_at	1144.85	1173.66	677.207	1041.82	641.003	547.087	486.076	At2g11210.1 68409.m01073 Mutator-related transposase similar to MURA transposase of maize Mutator transposon
20304_at	718.187	727.905	527.768	346.178	750.543	347.177	320.635	At2g11240.1 68409.m01076 reverse transcriptase (RNA-dependent DNA polymerase) family protein similar to reverse transcriptase [Arabidopsis thaliana] GI:976278; contains Pfam profiles PF00078: Reverse transcriptase (RNA-dependent DNA polymerase), PF03372
20672_at	411.769	453.269	312.419	212.296	341.699	243.435	238.539	At2g11260.1 68409.m01078 expressed protein
15749_at	910.112	854.786	483.216	862.06	847.055	899.706	859.165	At2g11480.1 68409.m01105 hypothetical protein and genefinder
18587_s_at	11200.1	11187.5	6432.48	5183.25	7132.98	3844.2	3595.32	At2g11620.1 68409.m01119 hypothetical protein
18586_i_at	1243.62	1435.79	1416.08	1201.74	2184.8	1600.71	1609.62	At2g11620.1 68409.m01119 hypothetical protein
18414_s_at	13625.5	10955.1	5353.47	6346.44	4896.53	2806.84	2779.66	At2g12060.1 68409.m01164 hypothetical protein contains Pfam profile PF03384: Drosophila protein of unknown function, DUF287
19005_at	835.499	801.615	414.029	488.68	682.142	379.996	404.341	At2g12100.1 68409.m01170 Ulp1 protease family contains Pfam profile PF02902: Ulp1 protease family, C-terminal catalytic domain; similar to At5g28270, At2g05450, At1g45090, At2g16180, At2g06750
15728_s_at	1492.59	1733	836.477	1019.45	846.221	464.814	456.279	At2g12110.1 68409.m01172 hypothetical protein common family similar to At2g16170, At2g06640, At2g12100, At3g42590, At2g05460
18200_s_at	6581.34	5373.21	3200.39	2701.46	3508.73	1363.28	1338.08	At2g12150.1 68409.m01180 Mutator-related transposase similar to MURA transposase of maize Mutator transposon
17161_at	547.624	679.339	294.424	237.123	246.484	234.318	208.083	At2g12170.1 68409.m01184 hypothetical protein
18818_at	1996.68	1593.25	894.711	1139.99	652.034	239.333	240.332	At2g12210.1 68409.m01189 TNP2 transposon protein -related
14319_at	1343.67	1669.71	661.493	1285.02	806.102	612.979	581.69	At2g12220.1 68409.m01190 En/Spm-related transposon protein related to En/Spm transposon family of maize
20106_s_at	3395.4	2875.96	2779.13	3638.4	1813.33	1259.59	1338.57	At2g12390.1 68409.m01209 TNP1 transposon protein -related
13861_at	1089.57	1377.67	1019.08	1094.65	558.902	867.64	792.233	At2g12870.1 68409.m01267 retroelement pol polyprotein -related
14801_at	2184.79	2318.68	1863.8	1605.03	1538.36	1276.83	1287.97	At2g13230.1 68409.m01320 retroelement pol polyprotein -related
13783_s_at	2077.43	1219.57	1210.73	1771.08	984.864	387.47	349.181	At2g13260.1 68409.m01323 Athila retroelement ORF1 protein -related
17184_at	2352.09	2437.86	1759.54	1901.31	1787.65	1245.54	1353.55	At2g13330.1 68409.m01330 reverse transcriptase (RNA-dependent DNA polymerase) family protein similar to GAG-POL precursor [Oryza sativa (japonica cultivar-group)] GI:5902445; contains Pfam profiles PF00078: Reverse transcriptase (RNA-dependent DNA polym
17717_at	1309.47	1357.42	815.775	1011.16	738.849	894.297	876.085	At2g13330.1 68409.m01330 reverse transcriptase (RNA-dependent DNA polymerase) family protein similar to GAG-POL precursor [Oryza sativa (japonica cultivar-group)] GI:5902445; contains Pfam profiles PF00078: Reverse transcriptase (RNA-dependent DNA polym
19408_at	704.016	675.876	594.21	478.765	462.55	727.806	724.933	At2g13550.1 68409.m01354 expressed protein
16726_i_at	684.621	632.428	350.079	611.185	600.032	246.482	237.006	At2g13640.1 68409.m01363 hypothetical protein and genefinder
20192_s_at	779.72	973.205	913.539	216.063	915.233	512.065	480.722	At2g13660.1 68409.m01366 hypothetical protein
14927_at	501.305	538.648	636.26	558.297	724.505	351.444	333.011	At2g13720.1 68409.m01375 hypothetical protein
16393_s_at	1434.26	1402.48	790.321	1042.62	1300.74	1352.52	1317.41	At2g13800.1 68409.m01382 receptor-related protein kinase
14326_s_at	1580.85	1242.23	1015.13	1628.17	1651.22	649.843	635.688	At2g13910.1 68409.m01398 CHP-rich zinc finger protein, putative
17763_at	598.053	645.347	435.396	812.494	270.952	286.911	265.133	At2g13940.1 68409.m01403 retroelement pol polyprotein -related contains a Zn-finger CCHC type domain (prosite:QDOC50158) and a DDE integrase signature motif
17296_at	2177.44	1948.43	1360.59	1129.95	1607.73	1056.86	1051.6	At2g13960.1 68409.m01405 myb family transcription factor contains PFAM profile: PF00249 myb-like DNA binding domain
13504_at	1154.3	1142.48	1068.54	1121.89	1265.18	436.922	423.333	At2g13970.1 68409.m01406 Mutator transposase-related similar to MURAZC [Zea mays] gi|1857256|gb|AAB48408
19524_at	815.907	895.109	687.858	200.721	634.893	626.978	605.013	At2g14010.1 68409.m01410 hypothetical protein and genefinder
19808_at	676.706	715.395	403.311	239.959	519.5	349.897	306.327	At2g14030.1 68409.m01412 Mutator-related transposase similar to MURA transposase of maize Mutator transposon
18324_at	548.73	475.754	528.128	185.741	593.569	852.491	1031.28	At2g14100.1 68409.m01422 cytochrome P450 family contains Pfam profile PF00067: Cytochrome P450
16168_s_at	823.064	919.488	918.52	830.028	970.616	582.547	495.839	At2g14260.1 68409.m01443 proline iminopeptidase identical to GP:1710151:U72711
16272_at	694.227	605.037	619.041	750.058	599.5	329.076	300.43	At2g14290.1 68409.m01446 F-box protein family contains F-box domain Pfam:PF00646
14796_at	2364.38	2020.79	1451.44	1182.78	1973.45	1051.11	1039.96	At2g14330.1 68409.m01450 hypothetical protein common family siimilar to At3g45350, At4g09400
14377_i_at	2096.86	1673.89	1971.08	1303.57	1534.13	1163.36	1175.48	At2g14350.1 68409.m01452 hypothetical protein contains Pfam profile PF03384: Drosophila protein of unknown function, DUF287
14378_s_at	940.424	974.946	607.747	407.341	793.851	558.158	544.108	At2g14350.1 68409.m01452 hypothetical protein contains Pfam profile PF03384: Drosophila protein of unknown function, DUF287
19320_at	2917.7	1508.85	1127.77	1413.84	1680.61	1345.21	1408.53	At2g14380.1 68409.m01455 reverse transcriptase (RNA-dependent DNA polymerase) family protein similar to GAG-POL precursor [Oryza sativa (japonica cultivar-group)] GI:5902445; contains Pfam profiles PF00078: Reverse transcriptase (RNA-dependent DNA polyme
16708_at	1155.06	1254.2	1154.94	2086.45	739.329	1342.42	1360	At2g14410.1 68409.m01458 hypothetical protein
17736_g_at	1436.52	1365.36	621.752	1111.17	337.401	854.684	842.159	At2g14430.1 68409.m01461 reverse transcriptase (RNA-dependent DNA polymerase) family protein similar to reverse transcriptase [Arabidopsis thaliana] GI:976278; contains Pfam profiles PF03372: Endonuclease/Exonuclease/phosphatase family, PF00078: Reverse
17735_at	929.607	920.666	779.462	1095.54	184.608	729.299	796.56	At2g14430.1 68409.m01461 reverse transcriptase (RNA-dependent DNA polymerase) family protein similar to reverse transcriptase [Arabidopsis thaliana] GI:976278; contains Pfam profiles PF03372: Endonuclease/Exonuclease/phosphatase family, PF00078: Reverse
17446_at	681.766	627.036	698.86	361.102	699.124	589.628	611.036	At2g14490.1 68409.m01466 ARF GTPase-activating domain-containing protein similar to zinc finger and C2 domain protein GI:9957238 from [Arabidopsis thaliana]
19100_at	764.466	709.593	727.959	540.884	398.976	688.676	707.576	At2g14540.1 68409.m01471 serpin family similar to phloem serpin-1 [Cucurbita maxima] GI:9937311; contains Pfam profile PF00079: Serpin (serine protease inhibitor)
19546_at	924.962	959.394	602.516	574.706	701.198	658.508	722.27	At2g14620.1 68409.m01484 xyloglucan endotransglycosylase, putative similar to xyloglucan endo-transglycosylase-like protein XET-1 GI:5070246 from [Medicago truncatula]
17343_at	5508.07	5293.29	4056.14	3871.48	5068.69	2841.05	3087	At2g14770.1 68409.m01503 hypothetical protein common family similar to At3g24380, At5g36840, At5g35010, At3g42740, At4g05290, At2g14770, At3g43390, At2g05560, At4g08880, At1g34730, At1g27790, At1g34740, At1g27780, At5g36850, At3g42730, At1g52020, At3g24
19028_s_at	9639.85	5520.26	4725.52	4913.76	4637.79	4167.1	4696.84	At2g14790.1 68409.m01505 Mutator-related transposase similar to MURA transposase of maize Mutator transposon
19239_at	522.882	522.612	267.234	547.481	233.613	465.428	452.402	At2g14930.1 68409.m01521 retroelement pol polyprotein -related
19336_s_at	1680.86	1223.72	1085.44	1379.02	1096.28	2362.24	2304.28	At2g14980.1 68409.m01527 En/Spm-related transposon protein related to En/Spm transposon family of maize
13583_at	578.276	533.441	506.648	262.712	541.406	561.518	570.164	At2g15240.1 68409.m01556 expressed protein
19732_at	844.87	807.905	391.701	898.324	272.631	538.188	575.827	At2g15380.1 68409.m01576 reverse transcriptase (RNA-dependent DNA polymerase) family protein similar to reverse transcriptase [Arabidopsis thaliana] GI:976278; contains Pfam profile PF00078: Reverse transcriptase (RNA-dependent DNA polymerase)
17820_at	719.056	776.759	518.88	737.837	351.754	608.391	589.206	At2g15380.1 68409.m01576 reverse transcriptase (RNA-dependent DNA polymerase) family protein similar to reverse transcriptase [Arabidopsis thaliana] GI:976278; contains Pfam profile PF00078: Reverse transcriptase (RNA-dependent DNA polymerase)
19264_at	854.937	863.841	1099.63	1071.65	1399.38	457.025	387.28	At2g15410.1 68409.m01579 retrotransposon gag protein family similar to GAG-POL precursor [Oryza sativa (japonica cultivar-group)] GI:5902445; contains Pfam profiles PF00078: Reverse transcriptase (RNA-dependent DNA polymerase), PF00665: Integrase core d
17334_at	554.307	520.263	437.365	322.179	533.185	355.819	267.795	At2g15510.1 68409.m01590 non-LTR retroelement reverse transcriptase -related
17262_at	493.096	520.1	525.933	494.509	530.071	749.727	784.541	At2g15510.1 68409.m01590 non-LTR retroelement reverse transcriptase -related
19475_at	307.185	328.671	385.023	1192.27	361.639	892.03	968.536	At2g15540.1 68409.m01594 reverse transcriptase (RNA-dependent DNA polymerase), putative similar to reverse transcriptase [Arabidopsis thaliana] GI:976278; contains Pfam profiles PF03372: Endonuclease/Exonuclease/phosphatase family, PF00078: Reverse tran
17829_at	469.585	569.071	511.782	352.926	317.914	424.267	403.768	At2g15540.1 68409.m01594 reverse transcriptase (RNA-dependent DNA polymerase), putative similar to reverse transcriptase [Arabidopsis thaliana] GI:976278; contains Pfam profiles PF03372: Endonuclease/Exonuclease/phosphatase family, PF00078: Reverse tran
20191_at	907.577	874.571	966.9	405.635	956.789	975.083	1016.8	At2g15570.1 68409.m01597 thioredoxin M-type 3, chloroplast precursor (TRX-M3) identical to SP|Q9SEU7 Thioredoxin M-type 3, chloroplast precursor (TRX-M3) {Arabidopsis thaliana}
14329_at	829.995	849.237	672.767	803.775	288.085	835.582	854.711	At2g15600.1 68409.m01601 hypothetical protein
17612_at	662.266	767.387	557.323	547.862	292.568	650.909	589.027	At2g15750.1 68409.m01617 non-LTR retroelement reverse transcriptase -related
12768_at	1431.48	2205.65	1261.39	1132.46	1537.65	1228.41	1208.35	At2g15890.1 68409.m01635 expressed protein
12413_i_at	2268.38	1794.53	1505.15	1901.79	1488.19	942.34	931.87	At2g16230.1 68409.m01672 glycosyl hydrolase family 17 similar to elicitor inducible chitinase Nt-SubE76 GI:11071974 from [Nicotiana tabacum]
15233_at	1100.57	873.828	935.436	306.302	267.003	326.332	298.054	At2g16300.1 68409.m01678 F-box protein family contains Pfam:PF00646 F-box domain
12918_at	831.673	866.264	1467.96	927.316	1172.2	2439.88	2367.2	At2g16370.1 68409.m01686 bifunctional dihydrofolate reductase-thymidylate synthase 1 (DHFR-TS) (THY-1) identical to GP:289193:L08593 [SP|Q05762]
19910_at	926.719	794.611	1144.43	574.785	952.313	1111.54	1122.34	At2g16800.1 68409.m01736 expressed protein
19647_at	877.12	1102.43	1300.34	1077.42	917.872	1477.78	1490.26	At2g16835.1 68409.m01740 plasma membrane intrinsic protein, almost identical to aquaporin PIP3 (GB:U78297) -related
19313_at	1598.65	1280.33	1222.32	898.061	946.719	828.032	780.791	At2g16910.1 68409.m01755 bHLH protein
13584_at	847.463	1045.8	971.601	373.339	929.197	892.572	824.644	At2g17190.1 68409.m01786 ubiquitin family contains INTERPRO:IPR000626 ubiquitin domain
19114_at	1071.53	1038.89	960.891	639.95	1228.16	747.326	769.959	At2g17380.1 68409.m01807 clathrin assembly protein AP19, small subunit no ATG at start site position
12751_at	946.548	919.341	1004.01	317.777	1120.21	1152.79	1069.31	At2g17390.1 68409.m01808 glucanase -related
16076_s_at	1457.51	1759.43	2675.88	1984.89	1380.41	1955.55	1702.02	At2g17450.1 68409.m01814 RING zinc finger protein -related
20394_at	649.029	527.339	423.378	725.502	705.1	258.353	232.709	At2g17590.1 68409.m01832 CHP-rich zinc finger protein, putative
20318_at	622.651	719.257	585.04	835.634	707.507	458.349	430.921	At2g17600.1 68409.m01833 CHP-rich zinc finger protein, putative
19777_s_at	588.656	620.273	593.376	647.003	254.803	320.532	293.99	At2g17610.1 68409.m01834 reverse transcriptase (RNA-dependent DNA polymerase) family protein similar to reverse transcriptase [Arabidopsis thaliana] GI:976278; contains Pfam profile PF00078: Reverse transcriptase (RNA-dependent DNA polymerase)
16253_at	537.436	594.003	499.623	687.381	487.751	424.878	359.569	At2g17850.1 68409.m01863 senescence-associated protein contains similarity to ketoconazole resistant protein GI:928938 from [Arabidopsis thaliana] and din1 GI:2190012 from [Raphanus sativus];contains a thiosulfate sulfurtransferase domain
19945_at	904.46	1154.01	1463.96	552.176	1055.73	1316.28	1207	At2g17880.1 68409.m01866 J11 protein, putative similar to J11 protein [Arabidopsis thaliana] GI:9843641; contains Pfam profile PF00226 DnaJ domain
17327_at	764.483	602.909	383.899	1043.47	305.894	264.647	283.998	At2g17910.1 68409.m01869 reverse transcriptase (RNA-dependent DNA polymerase), putative similar to reverse transcriptase [Arabidopsis thaliana] GI:976278; contains Pfam profiles PF00078: Reverse transcriptase (RNA-dependent DNA polymerase), PF03372: End
20475_at	687.611	832.257	546.363	685.244	689.588	442.528	451.132	At2g18190.1 68409.m01910 AAA-type ATPase family contains Pfam profile: ATPase family PF00004
14465_s_at	1710.8	1624.73	1111.68	809.717	844.51	758.556	730.215	At2g18200.1 68409.m01913 hypothetical protein
16006_at	780.234	616.951	678.873	475.013	724.78	984.535	819.458	At2g18230.1 68409.m01918 inorganic pyrophosphatase -related
16490_at	970.651	742.132	832.925	1052.46	1036.34	611.76	616.295	At2g18280.1 68409.m01924 F-box containing tubby family protein similar to phosphodiesterase (GI:467578) [Mus musculus]; similar to Tubby related protein 2 (Tubby-like protein 2) (P4-6 protein) (Fragment) (SP:P46686) [Mus musculus];contains Pfam profile:
18263_at	1530.74	1599.34	1993.54	1889.5	1252.23	1285.04	1341.22	At2g18680.1 68409.m01967 expressed protein
20611_at	706.743	675.49	1140.34	1196.31	1107.54	1402.62	1595.24	At2g18730.1 68409.m01972 diacylglycerol kinase -related
13888_s_at	1053.49	1119.79	722.347	543.895	1052.22	650.465	555.739	At2g19230.1 68409.m02035 leucine rich repeat protein kinase, putative similar to light repressible receptor protein kinase [Arabidopsis thaliana] gi|1321686|emb|CAA66376; contains leucine rich repeat (LRR) domains, Pfam:PF00560; contains protein kinase
13845_at	802.486	447.337	459.061	429.445	695.381	944.841	909.655	At2g19280.1 68409.m02040 pentatricopeptide (PPR) repeat-containing protein contains Pfam profile PF01535: PPR repeat
16685_at	561.372	484.932	417.68	433.138	541.689	781.565	810.058	At2g19360.1 68409.m02049 hypothetical protein
18444_at	1189.82	919.395	925.704	235.44	967.683	859.694	911.303	At2g19910.1 68409.m02113 hypothetical protein and genefinder
18767_at	749.822	699.776	724.98	299.443	773.373	531.943	514.851	At2g19920.1 68409.m02114 hypothetical protein and genefinder
12496_at	474.06	482.924	662.62	382.024	571.267	619.782	656.766	At2g19940.2 68409.m05558 N-acetyl-gamma-glutamyl-phosphate reductase -related
19523_at	865.79	698.403	910.232	1462.19	836.551	1020.29	902.42	At2g20160.1 68409.m02140 E3 ubiquitin ligase SCF complex subunit SKP1/ASK1 (At17), putative E3 ubiquitin ligase; similar to Skp1 homolog Skp1b GI:3068809, UIP2 GI:3719211 from [Arabidopsis thaliana]
13376_at	759.912	826.219	614.338	1121.06	718.769	653.22	647.619	At2g20170.1 68409.m02141 hypothetical protein and grail contains Pfam profile PF03080: Arabidopsis proteins of unknown function
16332_at	711.677	578.121	520.992	766.031	620.297	403.614	440.077	At2g20290.1 68409.m02153 myosin heavy chain -related
14076_at	1202.8	1071.1	986.706	521.995	1136.6	1151.45	1167.82	At2g20520.1 68409.m02180 fasciclin-like arabinogalactan-protein (FLA6) identical to gi|13377780_gb_AAK20859
14533_i_at	824.988	1029.6	953.521	850.108	957.37	1346.99	1470.25	At2g20570.1 68409.m02185 golden2-related transcription factor (GLK1) annotation temporarily based on supporting cDNA gi|13311002|gb|AY026772.1|
15291_s_at	1881.62	1846.29	1063.58	1593.58	926.037	1375.41	1361.45	At2g21030.1 68409.m02258 hypothetical protein
16161_s_at	965.747	961.368	670.49	643.461	630.694	489.269	450.626	At2g21060.1 68409.m02265 glycine-rich protein (AtGRP2) Same as GB: U39072
13096_g_at	880.645	891.402	900.727	913.464	1022.16	1262.41	1492.03	At2g21160.1 68409.m02275 signal sequence receptor, alpha subunit (SSR-alpha) -related Same as GP: 1174448
14571_at	960.156	791.663	903.014	499.745	883.478	915.483	849.253	At2g21280.1 68409.m02294 expressed protein
19438_at	822.338	648.276	872.115	530.108	793.13	1001.01	927.243	At2g21410.1 68409.m02307 vacuolar proton-ATPase subunit -related
17964_at	1528.97	1490.97	1292.45	1256.92	1578.55	849.716	781.53	At2g21520.1 68409.m02318 phosphatidylinositol/phosphatidylcholine transfer protein -related
13080_at	1209.6	1198.97	1429.74	1274.19	1108.9	817.889	681.23	At2g21580.1 68409.m02324 40S ribosomal protein S25 (RPS25B)
13864_at	638.783	534.715	384.237	653.924	257.042	644.222	635.956	At2g21840.1 68409.m02350 CHP-rich zinc finger protein, putative
13886_at	480.3	450.917	304.942	534.114	207.387	495.225	512.355	At2g21850.1 68409.m02351 CHP-rich zinc finger protein, putative
18589_s_at	950.716	876.792	749.326	488.081	919.503	904.304	962.3	At2g21890.1 68409.m02356 mannitol dehydrogenase, putative similar to ELI3-2 (SP|Q02972), sinapyl alcohol dehydrogenase (Populus tremuloides) (gi:14279694); contains Pfam zinc-binding dehydrogenase domain PF00107
20105_s_at	1566.69	1655.54	1869.49	2375.93	1375.39	1217.8	1219.48	At2g22030.1 68409.m02369 Kelch repeat containing F-box protein family low similarity to SKP1 interacting partner 6 [Arabidopsis thaliana] GI:10716957; contains Pfam profiles PF01344: Kelch motif, PF00646: F-box domain
13050_i_at	444.597	381.236	291.923	380.346	320.208	445.772	562.648	At2g22040.1 68409.m02371 transducin / WD-40 repeat protein family similar to Pop3 (GI:3434986) [Schizosaccharomyces pombe]; contains Pfam PF00400: WD domain, G-beta repeat (6 copies, 2 weak);
20329_g_at	331.635	293.945	347.92	388.894	234.713	414.46	447.431	At2g22420.1 68409.m02410 putative peroxidase
15672_s_at	542.891	710.688	607.329	639.663	634.221	1102.15	1210.73	At2g22470.1 68409.m02416 arabinogalactan-protein (AGP2) identical to gi|3883122|gb|AAC77824; supported by cDNA gi|3883121|gb|AF082299
13617_at	969.542	1003.15	1225.57	523.648	999.723	1237.17	1152.75	At2g22500.1 68409.m02420 mitochondrial carrier protein family contains Pfam profile: PF00153 mitochondrial carrier protein
12404_s_at	833.405	696.252	661.123	756.629	1103.24	1043.13	1084.39	At2g22630.1 68409.m02432 MADS-box protein AGL17
19453_s_at	1004.56	747.747	594.153	1035.85	1140.47	364.453	363.26	At2g22980.1 68409.m02476 serine carboxypeptidase -related
16478_at	913.807	756.049	845.772	832.531	991.275	1338.3	1297.66	At2g23070.1 68409.m02490 casein kinase II alpha chain, putative similar to casein kinase II, alpha chain (CK II) [Zea mays] SWISS-PROT:P28523; contains protein kinase domain, Pfam:PF00069
20292_at	704.06	625.024	766.7	238.913	691.031	579.84	637.886	At2g23200.1 68409.m02508 protein kinase family contains protein kinase domain, Pfam:PF00069
19040_at	2783.45	3392.04	2363.27	3354.12	1984.59	2492.69	2604.9	At2g23480.1 68409.m02537 hypothetical protein contains Pfam profile PF03384: Drosophila protein of unknown function, DUF287
18997_s_at	2242.57	2088.97	1230.2	2279.52	2024.6	2264.27	2584.21	At2g23500.1 68409.m02539 Mutator-related transposase similar to MURA transposase of maize Mutator transposon
14138_at	688.428	745.518	716.297	810.369	543.997	520.91	466.733	At2g23550.2 68409.m05502 hydrolase, alpha/beta fold family similar to ethylene-induced esterase [Citrus sinensis] GI:14279437, polyneuridine aldehyde esterase [Rauvolfia serpentina] GI:6651393; contains Pfam profile PF00561: hydrolase, alpha/beta fold f
20483_at	698.277	714.812	683.323	778.677	448.951	768.375	811.815	At2g23570.1 68409.m02546 esterase family similar to ethylene-induced esterase [Citrus sinensis] GI:14279437, polyneuridine aldehyde esterase [Rauvolfia serpentina] GI:6651393
17959_at	1005.67	1121.41	1022.14	1138.5	1027.63	593.276	578.585	At2g23590.1 68409.m02548 hydrolase, alpha/beta fold family similar to ethylene-induced esterase [Citrus sinensis] GI:14279437, polyneuridine aldehyde esterase [Rauvolfia serpentina] GI:6651393; contains Pfam profile PF00561: hydrolase, alpha/beta fold f
13160_at	759.743	780.307	787.149	479.302	905.529	1040.12	1050.39	At2g23610.1 68409.m02550 esterase, putative similar to ethylene-induced esterase [Citrus sinensis] GI:14279437, polyneuridine aldehyde esterase [Rauvolfia serpentina] GI:6651393; contains Pfam profile PF00561: hydrolase, alpha/beta fold family
13159_at	1145.16	991.784	987.349	398.023	920.983	871.868	866.777	At2g23620.1 68409.m02551 esterase, putative similar to ethylene-induced esterase [Citrus sinensis] GI:14279437, polyneuridine aldehyde esterase [Rauvolfia serpentina] GI:6651393; contains Pfam profile PF00561: hydrolase, alpha/beta fold family
19946_at	769.138	808.524	842.981	338.233	1025.58	792.055	815.195	At2g23810.1 68409.m02575 senescence-associated protein family similar to senescence-associated protein 5 [Hemerocallis hybrid cultivar] gi|3551954|gb|AAC34855
17813_at	522.093	529.687	374.252	294.053	420.661	221.126	218.085	At2g23880.1 68409.m02583 reverse transcriptase (RNA-dependent DNA polymerase) family protein similar to reverse transcriptase [Arabidopsis thaliana] GI:976278; contains Pfam profiles PF00078: Reverse transcriptase (RNA-dependent DNA polymerase), F-box d
18092_at	1230.44	1066.34	973.102	1091.88	986.814	597.498	632.624	At2g24000.1 68409.m02597 serine carboxypeptidase -related
17956_i_at	545.708	521.199	381.737	396.583	781.923	744.789	868.278	At2g24200.1 68409.m02618 leucine aminopeptidase -related identical to GB:X63444
12685_at	1044.95	903.067	1200.84	1213.84	1122.58	712.383	703.637	At2g24430.2 68409.m05653 No apical meristem (NAM) protein family contains Pfam PF02365: No apical meristem (NAM) domain;
12198_at	671.396	743.523	817.935	824.919	818.648	1173.61	1167.24	At2g24550.1 68409.m02655 expressed protein
20103_at	1109.22	1075.48	655.579	476.664	417.001	471.992	471.421	At2g24620.1 68409.m02662 S-locus glyco proteins -related
20426_at	645.984	732.854	663.189	277.826	797.449	337.448	319.404	At2g24680.1 68409.m02668 transcriptional factor B3 family low similarity to reproductive meristem gene 1 from [Brassica oleracea var. botrytis] GI:3170424, [Arabidopsis thaliana] GI:13604227; contains Pfam profile PF02362: B3 DNA binding domain
20411_at	875.863	860.616	584.182	864.854	1115.06	737.706	782.459	At2g24690.1 68409.m02669 transcriptional factor B3 family low similarity to reproductive meristem protein 1 [Arabidopsis thaliana] GI:13604227; contains Pfam profile PF02362: B3 DNA binding domain
15741_s_at	5102.33	4976.96	2852.95	3061.74	3961.95	3197.57	3345.97	At2g24900.1 68409.m02694 hypothetical protein common family includes At2g24900, At5g35040, At3g30500, At4g07690
14078_at	899.343	683.463	828.529	370.765	906.154	773.404	744.683	At2g25110.1 68409.m02718 expressed protein similarity to stromal cell-derived factor 2, Mus musculus, PIR2:JC5105; contains EST gb:T22533, AA067386, Z18160
18529_s_at	963.421	943.75	952.048	981.789	514.923	1133.07	1059.6	At2g25230.1 68409.m02734 myb family transcription factor (MYB100) contains Pfam profile: PF00249 myb-like DNA-binding domain
17981_s_at	1106.9	1117.42	1152.94	974.749	618.469	1255.18	1284.06	At2g25230.1 68409.m02734 myb family transcription factor (MYB100) contains Pfam profile: PF00249 myb-like DNA-binding domain
13531_at	804.629	836.315	585.517	770.11	1127.15	1019.54	1134.17	At2g25330.1 68409.m02744 expressed protein
13928_at	764.129	751.594	654.56	835.797	486.762	556.539	538.244	At2g25350.1 68409.m02746 hypothetical protein cysteine rich domain
17712_at	1029.45	1190.17	912.838	900.491	546.05	1120.11	1065.25	At2g25355.1 68409.m02747 expressed protein
14331_s_at	874.902	772.878	612.021	710.85	201.351	718.374	777.274	At2g25360.1 68409.m02749 hypothetical protein contains IBR-domain and zinc finger C3H4 domain
14262_s_at	888	780.571	681.102	738.916	248.647	767.641	740.809	At2g25370.1 68409.m02751 hypothetical protein contains IBR-domain and zinc finger C3H4 domain
14330_s_at	549.008	622.331	497.134	522.926	228.462	662.105	704.869	At2g25380.1 68409.m02753 hypothetical protein very low similarity to SP|O95376 Ariadne-2 protein homolog (ARI-2) (Triad1 protein) {Homo sapiens}; contains Pfam profile PF01485: IBR (In Between Ring fingers) domain
17295_s_at	3242.17	3910.21	2455.72	479.47	1029.71	1394.81	1473.76	At2g25550.1 68409.m02772 reverse transcriptase (RNA-dependent DNA polymerase) family protein similar to reverse transcriptase [Arabidopsis thaliana] GI:976278; contains Pfam profiles PF00078: Reverse transcriptase (RNA-dependent DNA polymerase), PF03372
20393_at	742.923	705.959	778.619	392.338	655.653	825.456	828.293	At2g25620.1 68409.m02783 protein phosphatase 2C (PP2C), putative
18419_at	385.309	444.725	403.72	409.506	349.882	608.121	593.208	At2g25640.1 68409.m02786 transcription elongation factor S-II -related
13985_s_at	1407.24	1208.07	1158.48	1124.69	1494.84	804.658	754.634	At2g25930.1 68409.m02820 expressed protein
12784_at	2323.61	2383.26	2375.6	897.156	2216.45	1941.67	1898.25	At2g26080.1 68409.m02838 glycine dehydrogenase [decarboxylating] (glycine decarboxylase/glycine cleavage system P-protein), putative strong similarity to SP|P26969 Glycine dehydrogenase [decarboxylating], mitochondrial precursor (EC 1.4.4.2) {Pisum sati
13915_at	1019.35	549.492	903.197	906.145	946.596	505.784	507.918	At2g26100.1 68409.m02839 galactosyltransferase family contains Pfam profile: PF01762 galactosyltransferase
19182_at	952.646	863.027	1234.5	675.259	961.364	918.65	875.288	At2g26190.1 68409.m02851 expressed protein
19656_s_at	665.881	707.624	743.679	323.841	779.336	784.736	706.797	At2g26690.1 68409.m02905 nitrate transporter -related
20293_at	532.212	568.919	647.414	378.442	662.53	656.822	679.979	At2g26730.1 68409.m02909 leucine-rich repeat transmembrane protein kinase, putative
15190_s_at	1618.76	1283.66	1156.69	1297.98	811.425	1806.99	1845.54	At2g26740.1 68409.m02910 epoxide hydrolase (ATsEH) identical to ATsEH [Arabidopsis thaliana] GI:1109600
17693_at	511.297	537.746	328.101	525.864	242.752	269.504	232.574	At2g26820.1 68409.m02920 avrRpt2-induced protein 1 -related
19603_at	1126.43	1172.83	1194.19	461.379	1043.23	823.935	767.08	At2g27000.1 68409.m02942 cytochrome P450 family
17404_at	1801.91	1974.59	1382.24	1251.83	1056.22	1341.91	1292.1	At2g27010.1 68409.m02943 cytochrome P450 family similar to Cytochrome P450 93A1 (SP:Q42798) {Glycine max};
14505_at	825.007	940.067	848.456	399.928	857.856	907.395	819.796	At2g27040.1 68409.m02948 Argonaute (AGO1)-related protein
20587_s_at	1685.33	1740.56	2428.61	2172.86	1751.96	1437.52	1413.42	At2g27580.1 68409.m03024 zinc finger protein -related
15842_at	552.79	651.185	628.389	410.612	579.09	374.421	373.602	At2g27840.2 68409.m03057 hypothetical protein contains non-consensus donor splice site AT at exon2 and acceptor splice site AC at exon3.
15286_s_at	933.893	1028.87	852.956	453.318	1071.28	471.372	435.505	At2g27870.1 68409.m03059 hypothetical protein
19117_s_at	1021.06	1130.63	1439.7	782.908	1006.07	1694.93	1501.71	At2g27960.1 68409.m03068 CDK-subunit 1
14504_s_at	1105.23	1188.45	1150.9	655.722	1137.49	1192.13	1145.93	At2g28200.1 68409.m03099 zinc-finger protein -related similar to zinc-finger protein GB:AAC98446
14924_at	962.152	1195.59	1032.52	940.912	1579.59	1032.97	1056.77	At2g28400.1 68409.m03123 expressed protein and genefinder
12196_at	540.198	669.855	813.789	759.716	703.462	1040.84	1026.74	At2g28410.1 68409.m03124 predicted GPI-anchored protein annotation temporarily based on supporting cDNA gi|26450172|dbj|AK117544.1|
12019_at	1125.07	972.941	952.994	1072.41	1087.93	597.009	572.832	At2g28540.1 68409.m03138 expressed protein
20193_at	285.825	301.486	400.51	356.955	366.182	514.494	543.432	At2g28600.1 68409.m03146 ATP-dependent RNA helicase -related
18694_s_at	1557.12	1451.46	1707.81	1046.16	1831.01	1513.34	1349.93	At2g28800.1 68409.m03169 chloroplast membrane protein (ALBINO3)(ALB3)(OXA1p) Oxa1p homolog {PMID:11148275}; identical to GB:U89272
20219_at	1151.15	1244.04	966.838	799.349	1051.03	542.494	525.623	At2g28970.1 68409.m03190 leucine rich repeat protein kinase, putative similar to light repressible receptor protein kinase [Arabidopsis thaliana] gi|1321686|emb|CAA66376; contains leucine rich repeat (LRR) domains, Pfam:PF00560; contains protein kinase
17315_at	1269.13	1340.68	1179.94	537.235	1643.63	1021.7	1016.17	At2g28980.1 68409.m03191 reverse transcriptase (RNA-dependent DNA polymerase) family protein low similarity to reverse transcriptase [Arabidopsis thaliana] GI:976278; contains Pfam profiles PF00078: Reverse transcriptase (RNA-dependent DNA polymerase),
12263_at	324.577	285.005	237.079	173.819	337.721	198.54	190.745	At2g28990.1 68409.m03192 leucine rich repeat protein kinase, putative similar to light repressible receptor protein kinase [Arabidopsis thaliana] gi|1321686|emb|CAA66376; contains leucine rich repeat (LRR) domains, Pfam:PF00560; contains protein kinase
12016_at	909.883	986.852	889.836	880.403	1296.82	745.949	838.617	At2g29210.1 68409.m03214 proline-rich protein -related
18785_at	813.775	888.635	631.686	702.847	1222.08	555.723	603.614	At2g29220.1 68409.m03215 receptor lectin kinase, putative similar to receptor lectin kinase 3 [Arabidopsis thaliana] gi|4100060|gb|AAD00733; contains protein kinase domain, Pfam:PF00069; contains legume lectins alpha and beta domains, Pfam:PF00138 and P
18963_at	465.886	584.819	502.393	282.318	434.49	337.469	330.908	At2g29440.1 68409.m03238 glutathione transferase, putative
16082_s_at	1231.96	835.552	821.92	1038.77	1389.34	1358.96	1486.2	At2g29450.1 68409.m03239 glutathione transferase (103-1A) identical to GI:895699 GB:X89216
19213_at	1296.18	1288.46	1254.54	427.359	1258.29	421.184	395.356	At2g29580.1 68409.m03252 RRM-containing RNA-binding protein, putative
16174_at	647.026	843.714	475.168	501.868	497.429	460.503	461.423	At2g29610.1 68409.m03257 F-box protein family contains Pfam profile PF00646: F-box domain
17562_at	711.641	755.085	837.88	890.288	834.759	1308.16	1383.72	At2g29700.1 68409.m03267 expressed protein
20326_i_at	530.134	640.076	628.157	197.483	660.148	564.779	596.81	At2g29710.1 68409.m03268 UDP-glycosyltransferase family contains Pfam profile: PF00201 UDP-glucoronosyl and UDP-glucosyl transferase
14506_at	727.996	689.927	721.802	364.555	732.557	798.445	805.919	At2g29740.1 68409.m03271 glycosyltransferase family contains Pfam profile: PF00201 UDP-glucoronosyl and UDP-glucosyl transferase
13126_g_at	677.326	791.307	1007.93	329.292	809.218	1017.18	1017.91	At2g30110.1 68409.m03318 ubiquitin activating enzyme 1 (UBA1) E1; identical to GB:U80808
15808_at	1355.46	1243.7	980.361	1304.43	1057.74	726.339	750.447	At2g30130.1 68409.m03321 lateral organ boundaries (LOB) domain family similar to lateral organ boundaries (LOB) domain-containing proteins from Arabidopsis thaliana
20119_s_at	540.833	512.678	443.29	266.634	313.689	324.452	327.812	At2g30220.1 68409.m03329 GDSL-motif lipase/hydrolase protein similar to family II lipases EXL3 GI:15054386, EXL1 GI:15054382, EXL2 GI:15054384 from [Arabidopsis thaliana]; contains Pfam profile PF00657: GDSL-like Lipase/Acylhydrolase
19613_i_at	721.394	630.918	956.236	864.205	973.471	1380.26	1465.23	At2g30730.1 68409.m03394 protein kinase, putative similar to Pto kinase interactor 1 (serine/threonine protein kinase) [Lycopersicon esculentum] gi|3668069|gb|AAC61805; contains protein kinase domain, Pfam:PF00069
17935_at	782.175	678.161	1157.63	706.185	1119.6	1305.04	1243.7	At2g30740.1 68409.m03395 serine/threonine protein kinase, putative similar to Pto kinase interactor 1 (Pti1)[Lycopersicon esculentum] gi|3668069|gb|AAC61805
12564_at	413.833	446.195	523.674	545.741	498.095	757.451	767.764	At2g30810.1 68409.m03403 gibberellin-regulated protein -related
18144_at	857.617	969.987	639.461	470.153	427.891	507.038	454.971	At2g31080.1 68409.m03434 reverse transcriptase (RNA-dependent DNA polymerase) family protein similar to reverse transcriptase [Arabidopsis thaliana] GI:976278; contains Pfam profile PF00078: Reverse transcriptase (RNA-dependent DNA polymerase)
20306_at	787.589	729.905	771.959	767.19	897.76	1338.73	1362.92	At2g31250.1 68409.m03458 glutamyl-tRNA reductase, putative similar to HEMA2 [SP|P49294], HEMA1 [SP|P42804]
20515_s_at	1118.37	1048.03	1195.79	1292.8	1141.51	697.223	742.247	At2g31370.2 68409.m05753 bZIP transcription factor (POSF21) identical to GB:Q04088
19403_s_at	787.975	729.622	837.402	353.505	500.918	700.017	685.326	At2g31490.1 68409.m03486 expressed protein
13822_s_at	1354.62	1212.29	757.562	1137.68	1079.96	735.439	698.786	At2g31540.1 68409.m03493 GDSL-motif lipase/hydrolase protein similar to family II lipases EXL3 GI:15054386, EXL1 GI:15054382, EXL2 GI:15054384 from [Arabidopsis thaliana]; contains Pfam profile PF00657: GDSL-like Lipase/Acylhydrolase
16433_at	621.818	490.763	939.735	949.965	627.378	757.666	726.373	At2g32060.3 68409.m05647 40S ribosomal protein S12 (RPS12C)
12095_at	768.611	1093.88	2080.7	1518.97	1058.15	1531.3	1594	At2g32100.1 68409.m03554 expressed protein
17245_at	780.945	653.572	713.187	755.588	743.127	1149.84	1160.29	At2g32415.1 68409.m03588 hypothetical protein
16346_s_at	1420.56	1243.47	1513.16	955.085	1288.27	1013.95	869.82	At2g32660.1 68409.m03614 disease resistance protein family (LRR) contains leucine rich-repeat domains Pfam:PF00560, INTERPRO:IPR001611; similar to Cf-4 [Lycopersicon hirsutum] gi|2808683|emb|CAA05268
16374_s_at	1442.84	1321.73	727.562	1051.52	1184.88	1176.37	1330.11	At2g33020.1 68409.m03658 leucine rich repeat protein family contains leucine rich-repeat (LRR) domains Pfam:PF00560, INTERPRO:IPR001611
20001_at	553.289	620.733	453.266	339.117	308.914	354.276	340.675	At2g33220.1 68409.m03681 expressed protein
13158_at	1143.53	928.116	1192.66	472.949	1147.39	968.892	963.552	At2g33590.1 68409.m03724 cinnamoyl-CoA reductase family similar to cinnamoyl-CoA reductase from Pinus taeda [GI:17978649], Eucalyptus gunnii [GI:2058311]
20045_at	1180.48	1345.8	1326.98	420.608	1404.37	1079.74	1119	At2g33790.1 68409.m03747 proline-rich protein -related
20010_at	799.856	821.864	687.477	238.022	895.122	804.834	837.534	At2g34020.1 68409.m03765 calcium-binding EF-hand family protein contains INTERPRO:IPR002048 calcium-binding EF-hand domain
15536_at	842.882	766.472	718.575	745.885	919.105	504.97	511.7	At2g34040.1 68409.m03767 glycine-rich protein
20071_at	814.533	700.662	484.497	449.704	493.335	513.077	565.592	At2g34220.1 68409.m03786 hypothetical protein
14778_s_at	1713.2	1526.92	1235.35	1914.85	1010.12	880.499	788.654	At2g34280.1 68409.m03792 F-box protein family contains Pfam PF00646: F-box domain; contains weak hit to TIGRFAM TIGR01640 : F-box protein interaction domain
14777_i_at	388.069	433.141	369.892	350.784	399.444	713.055	589.197	At2g34280.1 68409.m03792 F-box protein family contains Pfam PF00646: F-box domain; contains weak hit to TIGRFAM TIGR01640 : F-box protein interaction domain
14969_at	2645.59	1379.1	1972.2	2279.04	1745.82	1001.66	967.315	At2g34330.1 68409.m03798 expressed protein
19481_s_at	1534.16	1047.62	1116.29	852.378	1743.83	886.349	844.758	At2g34390.1 68409.m03806 major intrinsic protein (MIP) family contains Pfam profile: MIP PF00230
20408_at	1537.53	1712.85	2148.9	2268.73	1318.4	1462.61	1587.91	At2g34520.1 68409.m03831 ribosomal protein S14p family, mitochondrial precursor
17679_at	1319.87	896.178	852.013	1357.02	853.867	606.688	576.569	At2g34670.1 68409.m03848 proline-rich protein family contains proline-rich region, INTERPRO:IPR000694
12154_at	691.412	536.038	447.062	528.585	767.076	536.58	551.609	At2g35190.1 68409.m03903 expressed protein
17153_at	704.131	893.962	610.085	633.536	474.934	854.123	851.958	At2g35250.1 68409.m03909 hypothetical protein contains Pfam profile PF03080: Arabidopsis proteins of unknown function
16712_at	958.497	974.575	1171.84	1258.85	808.147	1526.83	1399.57	At2g35710.1 68409.m03962 glycogenin glucosyltransferase (glycogenin) - related low similarity to glycogenin-2 from Homo sapiens [SP|O15488]
19626_i_at	383.872	264.26	393.996	255.339	340.66	690.865	788.358	At2g35780.1 68409.m03973 serine carboxypeptidase -related
19627_s_at	458.313	392.907	549.291	411.051	435.251	654.795	664.378	At2g35780.1 68409.m03973 serine carboxypeptidase -related
12818_at	622.539	601.285	819.35	305.528	660.011	686.421	640.255	At2g36060.1 68409.m05696 ubiquitin-conjugating enzyme family similar to DNA-binding protein CROC-1B [Homo sapiens] GI:1066082; contains Pfam profile PF00179: Ubiquitin-conjugating enzyme
16378_at	607.441	552.791	550.51	478.323	715.972	793.962	780.834	At2g36200.1 68409.m04021 kinesin-related protein
18846_g_at	1578.19	1300.8	1253.84	874.964	1346.69	768.468	794.321	At2g36610.1 68409.m04063 homeodomain protein similar to homeobox protein PpHB8 (GP:7415628) [Physcomitrella patens]; contains PfamPF00046: Homeobox domain
15495_at	504.376	617.057	635.665	329.713	380.445	368.688	369.651	At2g36750.1 68409.m04080 UDP-glycosyltransferase family contains Pfam profile: PF00201 UDP-glucoronosyl and UDP-glucosyl transferase
12598_at	411.159	533.905	614.167	618.108	554.338	813.965	823.364	At2g36870.1 68409.m04092 xyloglucan endotransglycosylase, putative similar to cellulase (xyloglucan endo-transglycosylase) GI:311835 from [Tropaeolum majus]
12425_s_at	854.781	841.785	677.374	589.61	967.052	451.684	477.24	At2g36890.1 68409.m04095 light-regulated myb protein, putative similar to light-regulated myb protein (cY13) GI:928930 from [Arabidopsis thaliana]
13049_at	505.225	438.711	445.809	479.27	542.104	775.757	830.069	At2g37010.1 68409.m04108 ABC transporter family protein contains ABC transporter domain, Pfam:PF00005
15047_at	2223.64	2637.4	3440.66	2426.94	2421.85	3682.07	3368.16	At2g38180.1 68409.m04241 GDSL-motif lipase/hydrolase protein similar to SP|P41734 Isoamyl acetate-hydrolyzing esterase (EC 3.1.-.-) {Saccharomyces cerevisiae}; contains Pfam profile PF00657: Lipase/Acylhydrolase with GDSL-like motif
19284_at	1134.76	877.771	903.052	514.233	1066.61	623.182	619.696	At2g38240.1 68409.m04248 oxidoreductase, 2OG-Fe(II) oxygenase family similar to flavonol synthase [Citrus unshiu][gi:4126403], leucoanthocyanidin dioxygenase [Daucus carota][gi:5924383]; contains PF03171 2OG-Fe(II) oxygenase superfamily domain
14593_at	983.473	727.976	972.288	888.913	1275.13	1355.58	1374.18	At2g38270.1 68409.m04252 expressed protein
13616_s_at	1018.79	970.515	964.633	438.858	913.92	804.074	771.297	At2g39460.1 68409.m04387 60S ribosomal protein L23A (RPL23aA) identical to GB:AF034694
13328_s_at	1601.73	1215.06	1034.93	1439.39	1387.82	705.547	649.448	At2g39640.1 68409.m04404 glycosyl hydrolase family 17
14584_at	556.608	568.301	455.56	563.883	672.098	805.682	896.498	At2g40110.1 68409.m04467 expressed protein
17369_s_at	886.911	794.897	645.582	596.04	595.269	479.023	463.941	At2g40310.1 68409.m04497 polygalacturonase, putative
14740_i_at	604.244	577.193	351.687	432.738	581.593	588.058	600.849	At2g40320.1 68409.m04501 expressed protein and genefinder
12808_at	1595.16	1234.44	1706.03	1647.43	1500.77	886.162	849.538	At2g40510.1 68409.m04528 40S ribosomal protein S26 (RPS26A)
12128_at	434.934	536.392	780.82	576.106	509.638	777.66	783.531	At2g41010.1 68409.m04590 expressed protein
15394_at	565.995	515.811	576.494	216.724	570.757	586.575	640.334	At2g41390.1 68409.m04627 expressed protein
15393_s_at	1444.22	1007.43	1475.28	718.888	1249.72	1417.03	1208.73	At2g41400.1 68409.m04628 hypothetical protein
15277_at	295.706	325.495	288.873	195.701	186.42	354.992	343.113	At2g41440.1 68409.m04633 expressed protein
18388_at	576.745	564.534	292.288	612.171	176.522	564.872	565.079	At2g41570.1 68409.m04648 hypothetical protein similar to zinc finger protein [Arabidopsis thaliana] GI:976277
17337_at	405.165	403.626	236.299	855.043	185.392	474.052	489.57	At2g41580.1 68409.m04649 reverse transcriptase (RNA-dependent DNA polymerase), putative similar to reverse transcriptase [Arabidopsis thaliana] GI:976278; contains Pfam profile PF00078: Reverse transcriptase (RNA-dependent DNA polymerase)
13889_at	673.612	519.217	484.73	721.942	491.458	446.652	430.577	At2g41670.1 68409.m04658 expressed protein
14112_at	578.01	557.906	604.539	290.053	615.432	632.516	616.69	At2g41820.1 68409.m04676 leucine-rich repeat transmembrane protein kinase, putative
17034_s_at	596.398	702.595	509.894	612.433	824.321	804.901	857.479	At2g42010.1 68409.m04701 phospholipase D (PLDbeta) identical to phospholipase D (PLDbeta) GI:15284210 from [Arabidopsis thaliana]
12839_r_at	721.077	650.272	561.055	612.947	841.459	554.056	413.929	At2g42090.1 68409.m04708 actin -related
14539_s_at	786.87	825.683	878.957	423.964	853.904	884.692	856.387	At2g42490.1 68409.m04750 copper amine oxidase -related
13551_at	1331.48	1354.21	1332	426.819	1430.19	1114.98	1067.38	At2g42880.1 68409.m04798 mitogen-activated protein kinase (MAPK), putative (MPK20) mitogen-activated protein kinase (MAPK)(AtMPK20), PMID:12119167
18241_at	522.694	533.353	540.196	336.705	564.536	425.164	396.412	At2g42890.1 68409.m04800 Meiosis protein mei2, putative
17718_at	874.037	947.892	740.727	941.028	558.618	551.814	534.48	At2g42955.1 68409.m04814 F-box protein family
19912_s_at	828.647	686.147	759.268	308.958	838.181	857.281	841.313	At2g43210.2 68409.m05689 expressed protein
18380_s_at	909.77	1030.77	456.762	818.213	718.299	973.57	988.171	At2g43270.1 68409.m04858 putative myb-related transcription factor
18695_s_at	1249.55	830.126	1321.07	290.521	1174.31	640.013	584.017	At2g43430.1 68409.m04878 glyoxalase II (hydroxyacylglutathione hydrolase)(GLX2-1) identical to glyoxalase II isozyme [Arabidopsis thaliana] gi|2570338|gb|AAC49865
17547_s_at	1473.12	935.552	1556.49	1405.04	1359.77	645.02	572.295	At2g43430.1 68409.m04878 glyoxalase II (hydroxyacylglutathione hydrolase)(GLX2-1) identical to glyoxalase II isozyme [Arabidopsis thaliana] gi|2570338|gb|AAC49865
19795_at	1271.79	959.938	956.25	1585.5	812.025	444.282	445.534	At2g43900.1 68409.m04932 inositol polyphosphate 5'-phosphatase family belongs to Pfam:PF03372: Endonuclease/Exonuclease/phosphatase family; contains 3 WD-40 repeats (PF00400);similar to Type II inositol-1,4,5-trisphosphate 5-phosphatase EC 3.1.3.56 (5PT
19215_at	675.964	893.381	721.154	472.869	709.374	898.337	800.717	At2g43910.1 68409.m04933 thiol methyltransferase similar to thiol methyltransferase 1 GI:14583119 from [Brassica oleracea]
16041_s_at	374.744	362.665	455.633	388.395	450.449	606.482	634.9	At2g44160.1 68409.m04962 methylenetetrahydrofolate reductase -related
20607_i_at	503.507	414.649	522.979	255.731	251.258	259.853	237.173	At2g44390.1 68409.m04988 CHP-rich zinc finger protein, putative EST matches across the predicted intron; maybe a pseudo gene; highly similar to GP|2435515|AF024504
20608_s_at	1444.08	1225.31	1172.9	746.079	809.024	706.233	748.915	At2g44390.1 68409.m04988 CHP-rich zinc finger protein, putative EST matches across the predicted intron; maybe a pseudo gene; highly similar to GP|2435515|AF024504
13141_at	760.754	731.468	670.654	575.15	776.933	1001.78	997.459	At2g44420.1 68409.m04991 expressed protein
12482_s_at	2441.99	1936.94	2039.95	2559.1	1633.86	1420.71	1535.12	At2g44890.1 68409.m05048 cytochrome p450 family
13092_s_at	1336.89	1221.6	1533.83	505.615	1361.34	1419.76	1342.07	At2g45070.1 68409.m05068 transport protein SEC61 beta-subunit -related
17760_at	1068.91	997.886	611.69	323.807	1142.71	374.731	332.874	At2g45230.1 68409.m05086 reverse transcriptase (RNA-dependent DNA polymerase), putative similar to reverse transcriptase [Arabidopsis thaliana] GI:976278; contains Pfam profiles PF00078: Reverse transcriptase (RNA-dependent DNA polymerase), PF00075: RNa
18384_at	2433.88	2322.31	1489.48	1817.74	1382.3	1279.49	1217.42	At2g45430.1 68409.m05106 AT-hook DNA-binding protein -related highly similar to hypothetical protein gi2245139:gnl:PID:e327087:Z97344
19658_at	883.822	768.514	738.039	409.615	769.856	675.539	705.969	At2g45540.1 68409.m05118 expressed protein
13100_at	589.123	569.469	637.676	634.543	364.212	313.374	350.858	At2g45570.1 68409.m05122 cytochrome p450 family
15219_at	1156.6	1267.09	922.439	1179.37	981.37	685.839	662.987	At2g45850.2 68409.m05529 AT-hook DNA-binding protein -related
13852_at	1182.24	1132.64	1005.6	1230.78	848.282	506.302	526.896	At2g46050.1 68409.m05178 pentatricopeptide (PPR) repeat-containing protein contains INTERPRO:IPR002885 PPR repeats
12927_s_at	724.567	421.249	780.241	843.663	928.404	1354.32	1418.84	At2g46340.1 68409.m05211 photomorphogenesis repressor protein -related
14103_at	1272.22	1481.2	2266.24	1896.4	1228.25	1786.7	1574.44	At2g46390.1 68409.m05216 expressed protein
16719_s_at	537.936	558.272	462.712	536.272	506.599	767.215	765.319	At2g46480.1 68409.m05227 glycosyltransferase family 8 contains Pfam profile: PF01501 glycosyl transferase family 8;
15857_s_at	672.746	540.049	889.559	989.861	672.946	991.059	938.405	At2g46540.1 68409.m05244 expressed protein
12537_at	477.63	584.914	425.553	483.669	662.09	712.054	758.174	At2g46590.1 68409.m05249 Dof zinc finger protein similar to DNA-binding protein DAG1/BBFa GI:4581965 [Arabidopsis thaliana]
20093_i_at	471.538	318.076	368.668	359.881	379.321	616.57	772.4	At2g46990.1 68409.m05301 auxin-responsive protein IAA20 (Indoleacetic acid-induced protein 20) identical to SP|O24410 Auxin-responsive protein IAA20 (Indoleacetic acid-induced protein 20) {Arabidopsis thaliana}
14537_at	1188.17	905.301	901.077	486.852	1048.88	932.46	919.586	At2g47090.1 68409.m05310 expressed protein
18562_at	1028.52	1065.91	1098.68	992.914	987.719	1543.59	1542.45	At2g47120.1 68409.m05313 short-chain dehydrogenase/reductase family protein similar to 3-beta-hydroxysteroiddehydrogenase GI:15983819 from [Digitalis lanata]
14047_g_at	1181.86	794.816	1115.95	1038.8	1233.86	1831.81	2020.48	At2g47160.1 68409.m05317 anion exchange protein family contains some similarity to SWISS-PROT:P04919 anion transport protein (anion exchange protein 1) [Mouse] {Mus musculus}
13652_at	996.7	1082.81	1165.42	591.565	898.45	1080.1	1152.37	At2g47710.1 68409.m05379 expressed protein
19911_at	1038.26	1206.34	1118.22	464.074	1194	977.444	971.816	At2g48080.1 68409.m05429 oxidoreductase, 2OG-Fe(II) oxygenase family contains Pfam domain PF03171 2OG-Fe(II) oxygenase superfamily
18141_s_at	909.474	868.421	703.976	797.033	861.263	1354.12	1436.74	At3g01090.2 68410.m00012 Snf1-related protein kinase KIN10 (AKIN10) identical to Snf1-related protein kinase, KIN10 SP:Q38997 from [Arabidopsis thaliana]
12717_i_at	442.019	507.872	588.541	791.372	1033.02	670.999	835.176	At3g01530.1 68410.m00070 myb family transcription factor contains PFAM profile: myb DNA binding domain PF00249
15676_s_at	1641.55	1040.11	1452.53	1574.19	1682.28	868.915	829.511	At3g02830.1 68410.m00249 zinc finger protein 1 (zfn1) identical to zinc finger protein 1 GB:AF138743 [Arabidopsis thaliana]
19851_at	668.288	587.188	670.533	727.928	755.896	1065.34	1039.09	At3g02875.1 68410.m00254 IAA-amino acid hydrolase 1 (ILR1) identical to IAA-amino acid hydrolase 1 (ILR1) [Arabidopsis thaliana] SWISS-PROT:P54968
12827_s_at	698.689	586.285	461.079	653.048	775.259	1074.94	1032.31	At3g04120.1 68410.m00402 glyceraldehyde-3-phosphate dehydrogenase C subunit (GapC) identical to glyceraldehyde-3-phosphate dehydrogenase C subunit (GapC) GB:M64116 [Arabidopsis thaliana] (Gene 104, 133-138 (1991))
12601_s_at	376.958	417.157	286.076	467.358	454.974	519.367	527.07	At3g07040.1 68410.m00760 disease resistance protein RPM1 (CC-NBS-LRR class), putative domain signature CC-NBS-LRR exists, suggestive of a disease resistance protein. Identical to RPM1 (gi:1361985)
14763_at	1453.57	1555.83	1150.62	1427.13	981.301	860.752	861.565	At3g09010.1 68410.m00949 protein kinase family contains protein kinase domain, Pfam:PF00069
14143_at	1150.59	993.298	1185.65	1069.31	1031.75	1719.42	1662.41	At3g09500.1 68410.m01013 60S ribosomal protein L35 (RPL35A) similar to 60S ribosomal protein L35 GB:AAC27830
12430_at	359.626	468.353	565.781	557.164	377.224	369.884	345.592	At3g10520.1 68410.m01140 class 2 non-symbiotic hemoglobin identical to class 2 non-symbiotic hemoglobin GB:AAB82770 [Arabidopsis thaliana]
12716_f_at	1150.01	1245.52	1017.32	637.318	1369.02	1056.71	1202.38	At3g11440.1 68410.m01260 myb family transcription factor contains Pfam profile: PF00249 myb-like DNA-binding domain
17839_at	763.74	613.398	609.526	596.95	682.465	1230.03	1423.56	At3g11520.1 68410.m01268 cyclin, putative similar to cyclin [Arabidopsis thaliana] GI:1360646; contains Pfam profiles PF00134: Cyclin, N-terminal domain, PF02984: Cyclin, C-terminal domain
13741_at	688.268	621.393	552.355	721.22	948.31	731.958	819.646	At3g11560.3 68410.m06620 expressed protein
19149_at	819.09	796.196	792.083	450.503	821.215	932.834	909.247	At3g13870.1 68410.m01572 root hair defective 3 (RHD3) identical to GB:AAB58375 from [Arabidopsis thaliana] (Genes Dev (1997) 11(6), 799-811)
13124_at	1102.84	1088.01	883.435	546.914	1160.63	1173.46	1154.03	At3g14940.1 68410.m01696 phosphoenolpyruvate carboxylase (PPC) identical to phosphoenolpyruvate carboxylase (PPC) GB:AF071788 [Arabidopsis thaliana]
13716_at	943.16	1073.41	733.289	482.099	861.287	921.788	939.93	At3g16530.1 68410.m01899 lectin -related similar to lectin SP:P02874 [Onobrychis viciifolia]; contains Pfam profile: PF00139 legume lectins beta domain
13240_f_at	634.9	677.311	1116.49	984.528	854.654	1548.82	1407.25	At3g16770.1 68410.m01927 AP2 domain transcription factor RAP2.3 identical to GI:2281631 [Arabidopsis thaliana]
15945_at	1027.95	1054.86	832.768	598.045	1107.55	827.497	801.199	At3g18780.1 68410.m02154 actin 2 identical to GB:AAB37098 from [Arabidopsis thaliana], Plant J. 10 (1), 107-121 (1996)
19153_at	651.311	785.686	917.804	775.799	799.201	1136.76	1187.4	At3g22490.1 68410.m02581 LEA protein -related similar to LEA protein in group GB:BAA11016 from [Arabidopsis thaliana] (Physiol. Plantarum (1996) 98, 661-666)
16846_s_at	829.714	830.575	915.531	826.721	989.302	1327.6	1299.44	At3g22880.1 68410.m02622 meiotic recombination protein (AtDMC1) identical to AtDMC1 GB:AAC49617 [Arabidopsis thaliana] (Plant J. 11 (1), 1-14 (1997)) contains non-consensus AT/AC non-consensus splice sites at intron 14
15589_s_at	507.979	394.971	547.313	405.503	699.78	697.115	699.044	At3g23050.1 68410.m02642 auxin-responsive protein IAA7 (Indoleacetic acid-induced protein 7) identical to SP|Q38825|AXI7_ARATH Auxin-responsive protein IAA7 (Indoleacetic acid-induced protein 7)
13662_s_at	408.085	329.251	601.781	457.588	666.624	860.595	751.647	At3g23050.1 68410.m02642 auxin-responsive protein IAA7 (Indoleacetic acid-induced protein 7) identical to SP|Q38825|AXI7_ARATH Auxin-responsive protein IAA7 (Indoleacetic acid-induced protein 7)
16683_s_at	5176.82	3079.37	1808.76	333.572	1283.19	710.654	643.277	At3g26525.1 68410.m03032 Mutator-related transposase similar to mudrA GB:AAA21566 [Zea mays]
15450_at	643.098	523.283	491.74	396.775	690.366	552.505	625.426	At3g26690.2 68410.m06754 MutT/nudix family protein similar to SP|Q09790 Diadenosine 5',5'''-P1,P6-hexaphosphate hydrolase (EC 3.6.1.-) (Ap6A hydrolase) {Schizosaccharomyces pombe}; contains Pfam profile PF00293: NUDIX domain
13468_at	398.235	449.148	417.621	593.533	640.174	638.141	613.288	At3g27560.1 68410.m03157 protein kinase (ATN1) almost identical (1 amino acid difference) to protein kinase ATN1 [Arabidopsis thaliana] gi|1054633|emb|CAA63387
15293_at	2398.38	2474.75	1753.56	3111.98	2056.95	2489.91	2634.16	At3g30790.1 68410.m03632 hypothetical protein similar to putative TNP2-like transposon protein GB:AAD20646 from [Arabidopsis thaliana]
18989_s_at	787.417	580.11	973.233	731.75	912.249	1312.44	1345.85	At3g44110.1 68410.m04379 DnaJ protein AtJ3 identical to AtJ3 [Arabidopsis thaliana] GI:2641638, strong similarity to several plant DnaJ proteins from PGR; contains Pfam profiles PF00226 DnaJ domain, PF00684 DnaJ central domain (4 repeats), PF01556 DnaJ
16373_i_at	313.534	340.584	398.211	489.176	815.263	346.864	349.317	At3g44400.1 68410.m04416 disease resistance protein (TIR-NBS-LRR class), putative domain signature TIR-NBS-LRR exists, suggestive of a disease resistance protein.
19426_s_at	2620.57	2374.61	5439.59	4105.87	2699.29	2499.53	2577.5	At3g44400.1 68410.m04416 disease resistance protein (TIR-NBS-LRR class), putative domain signature TIR-NBS-LRR exists, suggestive of a disease resistance protein.
19423_at	606.277	450.482	630.269	274.615	998.466	498.411	518.162	At3g44630.3 68410.m06829 disease resistance protein RPP1-WsB-like (TIR-NBS-LRR class), putative domain signature TIR-NBS-LRR exists, suggestive of a disease resistance protein., closest Col-0 homolog to RPP1-WsB
19299_at	271.742	296.806	449.485	365.991	332.12	1257.72	1095.56	At3g45253.1 68410.m04522 reverse transcriptase (RNA-dependent DNA polymerase) family protein similar to reverse transcriptase [Arabidopsis thaliana] GI:976278; contains Pfam profiles PF00078: Reverse transcriptase (RNA-dependent DNA polymerase), PF03372
15779_g_at	927.69	1009.62	552.232	672.488	748.414	603.822	617.069	At3g46090.1 68410.m04619 zinc finger protein ZAT7
18194_i_at	943.33	1366.04	815.149	590.703	530.655	608.941	604.355	At3g46690.1 68410.m04696 glucuronosyl transferase-related protein glucuronosyl transferase homolog, ripening-related - Lycopersicon esculentum,PIR2:S39507
16765_at	720.491	574.89	511.475	243.008	232.778	580.419	565.676	At3g46730.1 68410.m04701 disease resistance protein (CC-NBS class), putative domain signature CC-NBS exists, suggestive of a disease resistance protein.
20268_s_at	1490.38	1429.62	1517.78	1882.33	1255.17	904.166	975.83	At3g46840.1 68410.m04712 subtilisin-like serine protease contains similarity to prepro-cucumisin GI:807698 from [Cucumis melo];
14129_s_at	911.463	1078.98	928.881	1019.75	502.835	972.599	1022.84	At3g47290.1 68410.m04763 1-phosphatidylinositol-4,5-bisphosphate phosphodiesterase
18728_at	679.506	620.166	792.784	294.204	716.704	831.026	802.58	At3g47520.1 68410.m04789 malate dehydrogenase [NAD], chloroplast, putative strong similarity to chloroplast NAD-malate dehydrogenase [Arabidopsis thaliana] GI:3256066; contains InterPro entry IPR001236: Lactate/malate dehydrogenase
14291_at	812.458	755.549	604.636	628.899	763.458	1050.91	1048.43	At3g48010.1 68410.m04844 cyclic nucleotide-regulated ion channel, putative (CNGC16) similar to cyclic nucleotide and calmodulin-regulated ion channel (cngc6) GI:4581207 from [Arabidopsis thaliana]
20625_at	1751.1	1613.83	1581.61	1329.98	940.108	1357.27	1359.23	At3g48080.1 68410.m04851 lipase, putative similar to disease resistance protein/lipase homolog EDS1 GI:4454567; contains Pfam profile PF01764: Lipase
13241_s_at	882.821	779.935	945.684	955.085	1301.17	1369.13	1292.49	At3g48090.1 68410.m04852 disease resistance protein (EDS1) identical to disease resistance protein/lipase homolog EDS1 GI:4454567; contains Pfam profile PF01764: Lipase
13093_at	1317.81	1613.34	1449.11	550.83	1557.97	1709.05	1724.3	At3g48140.1 68410.m04858 B12D-related protein B12D protein - Hordeum vulgare,PIR2:S60284
17202_at	610.942	952.481	732.408	532.879	814.018	1121.26	1053.26	At3g48230.1 68410.m04870 expressed protein several hypothetical proteins - Arabidopsis thaliana contains Pfam profile PF03080: Arabidopsis proteins of unknown function
20283_at	587.711	544.974	600.003	1054.55	689.336	544.088	489.319	At3g48270.1 68410.m04876 cytochrome P450 71A26 identical to Cytochrome P450 71A26 (SP:Q9STK7) {Arabidopsis thaliana}
20374_at	909.183	819.049	920.066	943.374	325.395	774.01	805.068	At3g48290.1 68410.m04878 cytochrome P450 71A24 Identical to Cytochrome P450 71A24 (SP:Q9STK9)[Arabidopsis thaliana];
20113_s_at	561.021	522.171	562.14	559.485	690.538	908.368	825.647	At3g48330.2 68410.m06847 protein-L-isoaspartate(D-aspartate) -related temporary automated functional assignment
14604_at	925.075	815.521	803.152	461.889	834.437	824.134	799.139	At3g48340.1 68410.m04883 cysteine proteinase, putative similar to cysteine endopeptidase precursor [Ricinus communis] GI:2944446; contains Pfam profile PF00112: Papain family cysteine protease
19977_at	786.793	628.279	702.111	381.4	879.169	848.757	783.013	At3g48360.1 68410.m04885 expressed protein MEL-26, Caenorhabditis elegans, U67737
19877_at	570.638	601.204	732.677	350.893	697.914	641.116	590.789	At3g48390.1 68410.m04888 MA3 domain-containing protein similar to programmed cell death 4 protein [Gallus gallus] GI:12958564; contains Pfam profile PF02847: MA3 domain
14165_at	538.149	653.104	1379.85	1618.76	1308.66	1194.37	1161.11	At3g50480.1 68410.m05117 expressed protein
14166_at	327.269	545.991	1505.72	1799.74	1524.11	1331.91	1440.99	At3g50480.1 68410.m05117 expressed protein
18051_r_at	557.366	373.395	456.489	140.905	480.449	452.069	459.329	At3g50820.1 68410.m05156 photosystem II oxygen-evolving complex 33 (OEC33) identical to OEC33, SP:Q9S841 [Arabidopsis thaliana]; photosystem II oxygen-evolving complex protein 1 - potato, PIR2:S16586
18137_at	1036.9	995.625	884.416	1022.67	1027.52	1477.75	1457.91	At3g52010.1 68410.m05287 serine carboxypeptidase family similar to SP|P52711 Serine carboxypeptidase II-3 precursor (EC 3.4.16.6) Hordeum vulgare; contains Pfam profile PF0450 serine carboxypeptidase
19020_at	1120.68	1411.37	1135.33	952.395	1086.52	1732.57	1680.91	At3g53200.1 68410.m05429 myb family transcription factor similar to myb-related DNA-binding protein GI:6467223 from [Arabidopsis thaliana]; contains PFAM profile: myb DNA binding domain PF00249
20225_at	600.905	639.007	728.85	239.526	699.862	635.973	664.333	At3g54940.2 68410.m05628 cysteine proteinase contains similarity to cysteine proteinase GI:479060 from [Glycine max]
12619_at	895.196	921.23	677.585	566.88	949.128	917.431	952.651	At3g57590.1 68410.m05929 F-box protein family contains F-box domain Pfam:PF00646
15772_at	825.344	671.563	615.468	753.117	694.09	1142.53	1146.21	At3g57640.1 68410.m05935 expressed protein wall-associated kinase 1, Arabidopsis thaliana, AJ009696
14743_at	228.172	238.252	196.23	162.972	165.789	278.761	242.28	At3g59240.1 68410.m06105 F-box protein family contains F-box domain Pfam:PF00646
18018_s_at	874.055	883.932	940.293	1248.49	1110.89	1537.02	1933.92	At3g61440.1 68410.m06357 cysteine synthase (O-acetylserine (thiol)-lyase/O-acetylserine sulfhydrylase/AtcysC1) identical to cysteine synthase (EC 4.2.99.8) [Arabidopsis thaliana] GI:5824334
16095_s_at	982.236	980.005	783.132	798.28	444.986	839.23	930.616	At3g62030.1 68410.m06437 peptidylprolyl isomerase ROC4
18678_s_at	1010.85	935.007	795.637	928.874	381.175	922.422	968.423	At3g62030.1 68410.m06437 peptidylprolyl isomerase ROC4
13023_at	829.171	746.239	1035.2	931.501	708.557	588.601	600.621	At4g00050.1 68411.m00005 bHLH protein family contains Pfam profile: PF00010 helix-loop-helix DNA-binding domain
19588_at	369.524	316.536	391.001	476.159	278.363	332.631	318.986	At4g00260.1 68411.m00033 transcriptional factor B3 family low similarity to reproductive meristem gene 1 from [Brassica oleracea var. botrytis] GI:3170424, [Arabidopsis thaliana] GI:13604227; contains Pfam profile PF02362: B3 DNA binding domain
17875_at	810.265	729.28	799.608	745.8	893.653	1191.51	1267.39	At4g00355.3 68411.m05168 expressed protein
12066_at	640.823	639.073	430.548	385.922	739.018	410.643	431.574	At4g00510.1 68411.m00066 Similar to protein kinase -related temporary automated functional assignment
15542_r_at	3082.39	3378.33	4653.58	5288.19	2995.71	3214.74	3195.73	At4g00600.1 68411.m00078 tetrahydrofolate dehydrogenase/cyclohydrolase, putative similar to SP|P09440 C-1-tetrahydrofolate synthase, mitochondrial precursor (C1-THF synthase) [Includes: Methylenetetrahydrofolate dehydrogenase (EC 1.5.1.5); Methenyltetra
12953_at	959.873	979.294	972.431	541.156	941.697	767.8	754.057	At4g01080.1 68411.m00136 expressed protein
18771_at	835.418	680.681	535.196	418.645	814.624	578.238	559.712	At4g01350.1 68411.m00165 CHP-rich zinc finger protein, putative similar to A. thaliana CHP-rich zinc finger proteins see T10M13, GenBank accession number AF001308 functional catalog ID=98
14750_s_at	1535.6	1394.91	1288.13	929.538	1609	1065.24	1027.89	At4g01520.1 68411.m00182 NAM protein -related
17737_at	1154.09	1189.51	698.38	1192.17	452.725	1412.89	1412.05	At4g01740.1 68411.m00209 CHP-rich zinc finger protein, putative similar to T15B16.6 similar to A. thaliana CHP-rich hypothetical proteins encoded by T10M13, GenBank accession number AF001308
14038_at	1173.44	1020.32	874.618	1279.22	1071.57	758.524	688.089	At4g01890.1 68411.m00229 polygalacturonase, putative similar to B. napus endo-polygalacturonidase, GenBank accession number X98373
17833_at	285.394	305.155	224.328	169.977	335.892	166.637	167.83	At4g01910.1 68411.m00233 CHP-rich zinc finger protein, putative similar to several A. thaliana CHP-rich proteins
16829_at	1424.71	1464.02	693.646	366.449	1488.02	436.625	400.039	At4g01920.1 68411.m00234 CHP-rich zinc finger protein, putative similar to A. thaliana CHP-rich proteins
17754_at	521.737	464.34	489.515	267.714	489.463	233.136	226.27	At4g01930.1 68411.m00236 CHP-rich zinc finger protein, putative similar to A. thalian CHP-rich proteins
15924_at	549.338	628.477	540.886	569.215	591.616	925.484	896.007	At4g01960.1 68411.m00240 PITSLRE protein kinase family
19728_at	831.865	917.512	1644.03	1736.95	1072.67	1202.54	1345.09	At4g02050.1 68411.m00252 sugar transporter, putative similar to SP|Q10710 Sugar carrier protein A {Ricinus communis}, glucose transporter [Saccharum hybrid cultivar H65-7052] GI:347855; contains Pfam profile PF00083: major facilitator superfamily protei
12926_s_at	556.089	374.811	450.391	574.938	633.514	846.112	807.571	At4g02060.1 68411.m00253 DNA replication licensing factor Mcm7 (PROLIFERA) identical to DNA replication licensing factor Mcm7 SP|P43299 PROLIFERA protein {Arabidopsis thaliana}; contains Pfam profile PF00493: MCM2/3/5 family
14612_at	857.523	869.403	1138.47	1278.85	675.035	862.58	791.284	At4g02330.1 68411.m00289 expressed protein similar to pectinesterase
14573_at	825.385	1140.1	1294.58	1106.11	755.01	836.718	936.593	At4g02360.1 68411.m00292 expressed protein
17331_at	635.124	587.235	467.07	358.701	337.996	410.27	350.202	At4g02420.1 68411.m00298 receptor lectin kinase, putative similar to receptor lectin kinase 3 [Arabidopsis thaliana] gi|4100060|gb|AAD00733; contains protein kinase domain, Pfam:PF00069; contains legume lectins alpha and beta domains, Pfam:PF00138 and P
14873_at	712.584	880.382	1011.45	1017.42	627.436	712.467	680.686	At4g02450.1 68411.m00303 glycine-rich protein similar to several proteins containing a tandem repeat region such as Plasmodium falciparum GGM tandem repeat protein (GB:U27807)
18763_g_at	690.454	750.483	444.295	273.454	259.222	318.874	303.253	At4g02490.1 68411.m00309 reverse transcriptase (RNA-dependent DNA polymerase) family protein similar to reverse transcriptase [Arabidopsis thaliana] GI:976278; contains Pfam profile PF00078: Reverse transcriptase (RNA-dependent DNA polymerase)
18761_at	753.945	871.309	477.62	297.947	294.618	363.483	322.681	At4g02540.1 68411.m00317 CHP-rich zinc finger protein, putative similar to A. thaliana hypothetical protein F8K4.22, GenBank accession number 3367535
17528_s_at	1155.21	1044.79	1043.64	699.058	1413.55	1161.59	1141.5	At4g02560.1 68411.m00319 LUMINIDEPENDENS protein
12896_at	644.646	653.713	984.9	658.187	667.048	1087.34	1017.53	At4g02610.1 68411.m00324 tryptophan synthase, alpha subunit (TSA1), putative similar to A. thaliana tryptophan synthase alpha chain (EC 4.2.1.20), GenBank accession number U18993 (gi:619753)
14499_at	736.111	871.627	616.468	581.365	835.431	468.614	444.73	At4g02710.1 68411.m00334 expressed protein temporary automated functional assignment
12038_at	738.953	715.746	490.973	549.349	737.6	407.38	445.738	At4g02800.1 68411.m00346 expressed protein similar to A. thaliana hypothetical protein T6B20.12 (1946366)
14338_at	1220.44	1060.82	1090.63	2651.41	1080.96	2463.12	2610.32	At4g03050.1 68411.m00374 2-oxoglutarate-dependent dioxygenase, putative strong similarity to AOP3 [Arabidopsis thaliana] GI:16118893; contains Pfam profile PF03171: 2OG-Fe(II) oxygenase superfamily domain
15238_at	720.226	759.434	701.616	1261.86	682.527	1382.42	1223.25	At4g03060.1 68411.m00375 2-oxoglutarate-dependent dioxygenase (AOP2) nearly identical to GI:16118891; contains Pfam profile PF03171: 2OG-Fe(II) oxygenase superfamily domain
17633_at	465.493	465.942	378.986	671.288	432.744	896.786	906.883	At4g03070.1 68411.m00376 2-oxoglutarate-dependent dioxygenase (AOP1.2) identical to GI:16118887; contains PF03171: 2OG-Fe(II) oxygenase superfamily domain
12262_at	737.951	738.891	891.882	1493.63	814.12	1437.41	1441.64	At4g03080.1 68411.m00377 phospho-ser/thr phosphatase -related similar to phosphoserine/phosphothreonine phosphatases
19104_at	897.609	814.704	506.231	762.317	811.959	354.069	337.346	At4g03470.1 68411.m00433 hypothetical protein
19072_at	978.165	981.554	505.871	807.674	729.51	359.261	327.688	At4g03480.1 68411.m00434 hypothetical protein similar to A. thaliana hypothetical protein F21B7.8, GenBank accession number AC002560
15239_at	655.346	523.986	344.86	619.781	519.998	228.776	193.183	At4g03490.1 68411.m00435 hypothetical protein similar to A. thaliana hypothetical protein F21B7.8, GenBank accession number AC002560
19324_at	626.185	597.295	342.852	560.009	574.911	230.223	227.664	At4g03500.1 68411.m00436 expressed protein
17238_at	740.88	721.004	399.961	930.488	610.026	246.767	226.009	At4g03640.1 68411.m00457 hypothetical protein common family includes At2g05890, At4g07450, At3g30630, At3g43100, At2g09960, At3g30550, At1g39430, At2g10460, At4g03640, At5g35250
12507_at	721.319	783.448	2328	1285.05	1055.55	1140.57	1261.54	At4g03690.1 68411.m00462 hypothetical protein very low similarity to SP|Q9UUA2 DNA repair and recombination protein pif1, mitochondrial precursor {Schizosaccharomyces pombe}
14823_at	7847.97	7674.59	5164.68	4548.46	6710.95	4164.12	4121.49	At4g03770.1 68411.m00472 hypothetical protein
14272_at	904.127	1000.72	562.141	802.78	1009.06	312.455	274.749	At4g03800.1 68411.m00476 reverse transcriptase (RNA-dependent DNA polymerase) family protein similar to GAG-POL precursor [Oryza sativa (japonica cultivar-group)] GI:5902445; contains Pfam profile PF00078: Reverse transcriptase (RNA-dependent DNA polymer
17635_at	757.439	705.751	598.999	712.271	504.011	180.622	168.016	At4g03916.1 68411.m00494 hypothetical protein low similarity to SP|P07271 DNA repair and recombination protein PIF1, mitochondrial precursor {Saccharomyces cerevisiae}
19535_at	150.484	171.396	190.425	184.089	193.699	765.434	763.757	At4g04000.1 68411.m00505 reverse transcriptase (RNA-dependent DNA polymerase) family protein similar to reverse transcriptase [Arabidopsis thaliana] GI:976278; contains Pfam profile PF00078: Reverse transcriptase (RNA-dependent DNA polymerase)
17834_at	538.216	501.526	402.011	250.918	641.645	312.112	288.779	At4g04000.1 68411.m00505 reverse transcriptase (RNA-dependent DNA polymerase) family protein similar to reverse transcriptase [Arabidopsis thaliana] GI:976278; contains Pfam profile PF00078: Reverse transcriptase (RNA-dependent DNA polymerase)
19760_at	649.327	580.202	464.975	464.689	737.189	372.48	349.339	At4g04110.1 68411.m00516 disease resistance protein (TIR class), putative domain signature TIR exists, suggestive of a disease resistance protein.
13317_at	1357.77	1325.29	1289.32	1725.64	1046.78	896.523	899.595	At4g04140.1 68411.m00519 MuDR family transposase/SWIM zinc finger domain-containing protein contains Pfam profiles PF03108: MuDR family transposase, PF04434: SWIM zinc finger
19269_at	710.488	598.725	630.952	1299.63	1443.08	1483.83	1475.07	At4g04280.1 68411.m00539 transposon protein -related
13871_at	1235.81	1287.2	812.134	516.024	1121.66	553.403	533.654	At4g04390.1 68411.m00552 Ulp1 protease family contains Pfam profile PF02902: Ulp1 protease family, C-terminal catalytic domain
15196_s_at	727.451	761.943	722.248	411.729	568.382	386.492	370.835	At4g04610.1 68411.m00591 5'-adenylylsulfate reductase nearly identical to 5'-adenylylsulfate reductase [Arabidopsis thaliana] GI:2738756
12266_at	820.43	813.736	591.309	734.348	982.559	1376.31	1391.19	At4g04695.1 68411.m00602 calcium-dependent protein kinase, putative (CDPK) similar to calcium-dependent protein kinase [Lycopersicon esculentum] gi|19171502|emb|CAC87494; contains protein kinase domain, Pfam:PF00069; contains EF hand domain (calcium-bin
18895_at	1116.22	919.705	1026.13	692.036	1107.93	669.379	672.704	At4g04740.1 68411.m00607 calcium-dependent protein kinase, putative (CDPK) similar to calcium-dependent protein kinase [Lycopersicon esculentum] gi|19171502|emb|CAC87494
17642_at	996.171	830.183	763.565	1031.28	963.328	1319.33	1321.43	At4g04750.1 68411.m00609 sugar transporter family similar to sugar-porter family proteins 1 and 2 [Arabidopsis thaliana] GI:14585699, GI:14585701; contains Pfam profile PF00083: major facilitator superfamily protein
15310_at	471.988	338.679	385.293	467.012	438.959	637.528	628.504	At4g04760.1 68411.m00610 sugar transporter family similar to sugar-porter family proteins 1 and 2 [Arabidopsis thaliana] GI:14585699, GI:14585701; contains Pfam profile PF00083: major facilitator superfamily protein
12834_f_at	2906.25	2424.71	2495.69	2243.36	3422.31	4220.81	3557.78	At4g05050.1 68411.m00651 polyubiquitin UBQ11 identical to GI:304117
12835_f_at	1956.55	1557.65	1563.38	1849.59	2260.84	2993.26	2462.17	At4g05320.4 68411.m05204 polyubiquitin UBQ10/SEN3 senescence-associated protein; identical to GI:870791
17188_at	401.173	381.598	246.214	286.726	185.235	220.058	201.481	At4g07480.1 68411.m01037 hypothetical protein
13510_at	633.756	629.305	473.856	325.897	279.028	444.703	410.839	At4g07510.1 68411.m01051 hypothetical protein
14824_at	2851.92	3161.3	3283.68	3894.83	2668.05	1970.47	2135.15	At4g07530.1 68411.m01065 myosin protein -related
17644_at	842.221	793.7	535.328	601.822	516.482	419.479	414.486	At4g07540.1 68411.m01066 transposon protein -related
13318_at	1381.63	1389.69	789.499	819.754	695.701	778.893	787.4	At4g07670.1 68411.m01085 peptidase -related
19088_at	937.233	830.889	528.386	495.803	575.9	599.094	596.097	At4g07750.1 68411.m01102 transposon protein -related similar to Arabidopsis thaliana putative En/Spm transposon protein (GB:AC005396)
16211_at	1277.59	1007.36	651.23	259.754	667.698	467.498	455.584	At4g07800.1 68411.m01108 hypothetical protein
20395_at	745.387	722.33	830.444	332.852	725.936	706.277	676.93	At4g07820.1 68411.m01112 pathogenesis-related protein, putative similar to SP|P33154 Pathogenesis-related protein 1 precursor (PR-1) {Arabidopsis thaliana}; contains Pfam profile PF00188: SCP-like extracellular protein
16291_at	1117.2	1047.21	884.652	1651.26	767.121	1374.3	1282.2	At4g07850.1 68411.m01118 polyprotein -related
17173_at	658.869	741.221	673.317	769.407	623.089	367.524	343.791	At4g08090.1 68411.m01181 glycine-rich protein
18839_at	2367.06	1837.37	1955.43	2504.97	1695.7	1110.56	1118.97	At4g08190.1 68411.m01222 Rab-related protein Rab11 protein - Arabidopsis thaliana,PID:e1172554
19878_at	438.484	526.535	709.364	342.145	551.56	619.807	583.242	At4g08290.1 68411.m01236 nodulin MtN21 family protein similar to MtN21 GI:2598575 (root nodule development) from [Medicago truncatula]
12255_at	764.269	749.075	444.303	768.937	356.207	671.976	674.92	At4g08480.1 68411.m01261 protein kinase family contains protein kinase domain, Pfam:PF00069
16208_at	2607.83	2539.09	1410.73	1699.74	1763.03	2195.35	2419.61	At4g08490.1 68411.m01262 athila protein -related
14772_g_at	4967.23	4102.87	3603.04	5329.03	3415.9	3113.44	3077.79	At4g08600.1 68411.m01278 hypothetical protein contains Pfam profile PF03384: Drosophila protein of unknown function, DUF287
17850_s_at	3257.66	3242.41	2535.96	2332.52	3973.7	3944.16	4493.69	At4g08660.1 68411.m01286 MuDR transposon protein -related
14077_at	1437.89	1116.07	1341.31	710.349	1214.85	1338.85	1306.17	At4g08950.1 68411.m01329 phi-1 phosphate-induced protein -related
13366_s_at	4075.8	4296.48	3173.84	3994.84	2397.14	2680.11	2816.55	At4g09370.1 68411.m01394 hypothetical protein contains Pfam profile PF03384: Drosophila protein of unknown function, DUF287
15231_at	1336.71	1329.8	1121.9	1433.72	1142.23	633.525	690.428	At4g09390.1 68411.m01396 hypothetical protein various predicted proteins -Arabidopsis thaliana
17225_at	1755.16	1686.68	1545.11	608.471	1022.1	681.864	623.167	At4g09455.1 68411.m01404 reverse transcriptase -related temporary automated functional assignment
16099_s_at	2158.48	2249.48	3489.91	3043.69	2099.1	1986.08	1978.26	At4g09460.1 68411.m01405 myb family transcription factor
19350_at	829.819	884.305	500.328	610.634	757.552	379.131	367.123	At4g09690.1 68411.m01436 CHP-rich zinc finger protein, putative hypothetical protein T15B16.6 - Arabidopsis thaliana,PIR2:T01999
17333_at	608.76	566.969	516.383	526.259	551.154	245.078	217.364	At4g09710.1 68411.m01439 reverse transcriptase (RNA-dependent DNA polymerase), putative similar to reverse transcriptase [Arabidopsis thaliana] GI:976278; contains Pfam profiles PF00078: Reverse transcriptase (RNA-dependent DNA polymerase), PF00075: RNa
19559_at	483.476	511.52	434.457	444.717	298.888	571.718	574.203	At4g09920.1 68411.m01466 F-box protein family contains F-box domain Pfam:PF00646
17361_s_at	789.2	555.461	765.41	751.183	763.237	390.219	401.869	At4g10120.1 68411.m01493 sucrose-phosphate synthase, putative similar to sucrose-phosphate synthase, Zea mays, PIR2:JQ1329
15757_g_at	804.578	734.18	625.701	718.423	772.923	435.532	409.431	At4g10650.1 68411.m01572 hypothetical protein conserved ATP-GTP binding protein -Schizosaccharomyces pombe,PID:e1331587
18094_s_at	1405.1	1438.63	793.292	508.287	1245.57	462.722	438.896	At4g10690.1 68411.m01580 retrotransposon like protein copia-like retrotransposon Hopscotch polyprotein - Zea mays,PID:g531389
17638_s_at	1308.16	1229.77	807.128	1256.33	865.329	946.792	935.592	At4g10700.1 68411.m01583 hypothetical protein
13346_at	854.226	789.848	668.374	543.885	941.157	675.579	651.188	At4g10740.1 68411.m01587 hypothetical protein
17731_at	495.742	508.253	321.832	215.692	526.133	244.189	221.835	At4g10780.1 68411.m01591 disease resistance protein (CC-NBS-LRR class), putative domain signature CC-NBS-LRR exists, suggestive of a disease resistance protein.
16228_at	785.442	728.818	452.996	687.223	794.677	581.129	581.709	At4g10890.1 68411.m01604 expressed protein predicted proteins, Arabidopsis thaliana
17185_s_at	953.134	917.111	669.86	479.377	461.871	1218.78	1205.54	At4g11000.1 68411.m01616 hypothetical protein various predicted proteins, Arabidopsis thaliana
14938_s_at	728.639	641.064	488.419	398.977	416.231	1006.28	965.797	At4g11020.1 68411.m01620 expressed protein
15361_i_at	835.039	615.756	464.26	283.174	305.216	548.094	550.657	At4g11020.1 68411.m01620 expressed protein
17260_s_at	1488.8	1539.16	691.252	1182.48	1376.81	519.971	516.39	At4g11030.1 68411.m01622 long-chain-fatty-acid--CoA ligase (acyl CoA synthetase), putative similar to acyl-CoA synthetase (MF7P) gi:1617270 from Brassica napus
12747_r_at	573.956	713.006	665.049	576.65	678.998	1160.47	951.056	At4g11320.1 68411.m01653 cysteine proteinase contains similarity to cysteine proteinase RD21A (thiol protease) GI:435619, SP:P43297 from [Arabidopsis thaliana]
15248_at	1125.27	934.555	836.228	1088	857.018	1403.99	1364.39	At4g11590.1 68411.m01681 F-box protein family contains weak hit to Pfam PF00646: F-box domain
19629_at	642.93	619.575	703.027	685.209	606.614	960.193	1040.06	At4g11660.1 68411.m01688 heat shock factor protein 7 (HSF7) identical to heat shock factor protein 7 (HSF7) SP:Q9T0D3 from [Arabidopsis thaliana]
18460_at	1133.36	1110.41	864.893	611.136	1356.16	823.112	889.014	At4g11710.1 68411.m01693 hypothetical protein various predicted reverse transcriptases/transposons, Arabidopsis thaliana
15774_at	941.955	1062.22	793.177	891.587	579.874	604.078	576.657	At4g11800.1 68411.m01703 calcineurin-like phosphoesterase family contains Pfam profile: PF00149 calcineurin-like phosphoesterase
17747_at	764.33	649.744	622.576	486.232	700.107	900.334	972.454	At4g12010.1 68411.m01728 disease resistance protein (TIR-NBS-LRR class), putative domain signature TIR-NBS-LRR exists, suggestive of a disease resistance protein.
16869_at	1479.24	1110.93	1140.48	925.806	516.446	552.091	559.58	At4g12180.1 68411.m01748 reverse transcriptase (RNA-dependent DNA polymerase) family protein low similarity to reverse transcriptase [Arabidopsis thaliana] GI:976278; contains Pfam profile PF00078: Reverse transcriptase (RNA-dependent DNA polymerase)
19561_at	582.363	655.878	606.924	472.343	570.049	828.473	802.625	At4g12530.1 68411.m01791 protease inhibitor/seed storage/lipid transfer protein (LTP) family similar to pEARLI 1 (Accession No. L43080): an Arabidopsis member of a conserved gene family (PGF95-099), Plant Physiol. 109 (4), 1497 (1995); contains Pfam pro
12996_i_at	473.867	409.897	384.007	168.365	422.963	157.473	173.909	At4g12780.1 68411.m01816 auxilin-related low similarity to SP|Q27974 Auxilin {Bos taurus}
19274_i_at	501.452	814.782	355.26	377.014	525.22	662.088	708.97	At4g12860.1 68411.m01824 calcium-binding protein, putative similar to calcium-binding protein GI:6580549 from [Lotus japonicus]
16949_s_at	824.782	786.739	731.31	960.297	662.021	521.555	543.593	At4g12880.1 68411.m01826 plastocyanin-like domain containing protein
16313_at	903.538	771.326	1073.72	464.58	508.794	903.606	884.832	At4g12990.1 68411.m01837 expressed protein
18897_at	889.408	776.461	927.811	597.44	880.508	1042.71	1206.65	At4g13160.1 68411.m01855 expressed protein IFA-binding protein - Arabidopsis thaliana,PID:g4101564
19420_at	476.761	426.613	273.999	164.799	163.057	147.337	148.14	At4g13810.1 68411.m01937 disease resistance protein family (LRR) contains leucine rich-repeat domains Pfam:PF00560, INTERPRO:IPR001611; similar to disease resistance protein [Lycopersicon esculentum] gi|3894383|gb|AAC78591
20226_at	550.22	631.984	497.5	468.776	294.558	576.922	621.775	At4g13820.1 68411.m01938 leucine rich repeat protein family contains leucine rich-repeat (LRR) domains Pfam:PF00560, INTERPRO:IPR001611
14110_i_at	439.973	572.2	490.697	235.158	534.038	438.797	414.234	At4g13900.1 68411.m01948 disease resistance protein family contains leucine rich-repeat domains Pfam:PF00560, INTERPRO:IPR001611; similar to Cf-4A protein [Lycopersicon esculentum] gi|3097197|emb|CAA73187
14111_s_at	1299.39	1295.75	839.749	462.042	989.114	720.602	673.019	At4g13900.1 68411.m01948 disease resistance protein family contains leucine rich-repeat domains Pfam:PF00560, INTERPRO:IPR001611; similar to Cf-4A protein [Lycopersicon esculentum] gi|3097197|emb|CAA73187
12268_at	636.151	734.31	543.023	708.635	418.933	545.357	579.892	At4g13900.1 68411.m01948 disease resistance protein family contains leucine rich-repeat domains Pfam:PF00560, INTERPRO:IPR001611; similar to Cf-4A protein [Lycopersicon esculentum] gi|3097197|emb|CAA73187
16877_s_at	808.049	736.359	632.976	547.427	1018.42	566.219	516.253	At4g14145.1 68411.m01977 kinesin like protein {Arabidopsis -related temporary automated functional assignment
13356_s_at	629.401	671.324	563.478	561.595	212.405	211.585	207.385	At4g14470.1 68411.m02021 reverse transcriptase (RNA-dependent DNA polymerase) family protein low similarity to reverse transcriptase [Arabidopsis thaliana] GI:976278; contains Pfam profile PF00078: Reverse transcriptase (RNA-dependent DNA polymerase)
13289_s_at	2333.35	1790.49	1847.32	1666.83	2315.93	999.347	1058.16	At4g14560.1 68411.m02030 auxin-responsive protein IAA1 (Indoleacetic acid-induced protein 1) identical to SP|P49677 Auxin-responsive protein IAA1 (Indoleacetic acid-induced protein 1) {Arabidopsis thaliana}
16915_s_at	1967.67	1511.67	1544.47	1633.64	1893.67	805.05	837.923	At4g14560.1 68411.m02030 auxin-responsive protein IAA1 (Indoleacetic acid-induced protein 1) identical to SP|P49677 Auxin-responsive protein IAA1 (Indoleacetic acid-induced protein 1) {Arabidopsis thaliana}
20663_s_at	499.177	472.402	656.572	633.024	596.964	887.251	902.914	At4g14570.1 68411.m02031 acylaminoacyl-peptidase like protein
17988_r_at	220.344	246.057	215.224	210.866	294.889	294.855	362.61	At4g14640.1 68411.m02040 calmodulin 8 identical to calmodulin 8 GI:5825600 from [Arabidopsis thaliana]
12481_at	851.451	869.714	553.102	982.769	338.54	673.81	736.391	At4g14980.1 68411.m02084 CHP-rich zinc finger protein, putative
18139_s_at	635.519	432.976	302.433	559.802	641.379	783.621	839.8	At4g15070.1 68411.m02095 CHP-rich zinc finger protein, putative
16237_at	1110.61	1061.68	795.298	1012.98	655.975	1155.17	1109.53	At4g15310.1 68411.m02123 cytochrome P450 like protein
19879_s_at	694.135	617.128	707.228	259.74	726.727	548.904	504.896	At4g15420.1 68411.m02138 PRLI-interacting factor K nearly identical to PRLI-interacting factor K [Arabidopsis thaliana] GI:11139266; contains Pfam profiles PF03152: Ubiquitin fusion degradation protein UFD1, PF00096: Zinc finger, C2H2 type
17782_at	925.3	928.618	734.576	1153.81	577.49	879.111	923.278	At4g15480.1 68411.m02145 UDP-glycosyltransferase family contains Pfam profile: PF00201 UDP-glucoronosyl and UDP-glucosyl transferase
19739_at	688.042	755.945	566.466	745.811	375.13	555.904	456.496	At4g15590.1 68411.m02160 reverse transcriptase (RNA-dependent DNA polymerase) family protein similar to reverse transcriptase [Arabidopsis thaliana] GI:976278; contains Pfam profile PF00078: Reverse transcriptase (RNA-dependent DNA polymerase)
14940_i_at	1212.02	885.444	1094.85	1048.98	1270.89	1705.39	1860.23	At4g15750.1 68411.m02177 expressed protein nearly identical to gi:3426058 novel gene of unknown function; contains Pfam profile PF04043: Plant invertase/pectin methylesterase inhibitor
12576_s_at	934.895	626.548	544.783	908.678	922.489	439.601	465.51	At4g15930.1 68411.m02199 dynein light chain like protein
14403_s_at	802.042	590.131	466.393	498.056	408.22	261.518	277.478	At4g15950.1 68411.m02201 hypothetical protein
14628_r_at	521.774	642.584	605.852	356.327	481.639	450.813	456.951	At4g16250.1 68411.m02242 phytochrome D (PHYD) nearly identical to SP|P42497 Phytochrome D {Arabidopsis thaliana}
18369_at	1040.45	1043.79	938.362	1185.45	678.548	917.483	826.012	At4g16390.1 68411.m02258 chloroplastic RNA-binding protein P67, putative nearly identical to 67kD chloroplastic RNA-binding protein, P67 [Arabidopsis thaliana] GI:9755842
17206_at	1004.97	1153.89	1116.91	1388.29	680.383	914.181	967.862	At4g16540.1 68411.m02277 hypothetical protein
18437_s_at	404.293	319.069	293.728	282.5	207.374	398.818	436.107	At4g16880.1 68411.m02319 disease resistance RPP5 like protein (fragment)
20208_at	148.54	158.86	191.968	193.258	170.284	460.754	490.882	At4g16920.1 68411.m02323 disease resistance protein (TIR-NBS-LRR class), putative domain signature TIR-NBS-LRR exists, suggestive of a disease resistance protein.
19331_s_at	667.605	604.675	597.195	244.359	227.118	233.214	235.473	At4g16930.1 68411.m02324 disease resistance protein (TIR-NBS class), putative domain signature TIR-NBS exists, suggestive of a disease resistance protein.
12174_at	777.758	617.481	661.475	868.426	947.582	1140.95	1231.39	At4g17040.1 68411.m02337 ATP-dependent Clp protease proteolytic subunit (ClpR4), putative similar to ATP-dependent Clp protease proteolytic subunit GI:7264063 from [Synechococcus sp.PCC 7942]
17783_s_at	902.315	873.224	536.084	328.501	346.889	318.3	306.743	At4g17450.1 68411.m02377 retrotransposon like protein
14489_s_at	476.938	552.639	619.895	521.585	533.73	883.381	876.071	At4g17650.1 68411.m02403 expressed protein
16678_s_at	647.288	592.434	701.175	829.347	401.245	855.777	730.929	At4g17710.1 68411.m02410 homeodomain protein similar to HD-Zip homeo domain OCL4 protein (GI:8920425) [Zea mays]; contains Pfam PF00046: Homeobox domain and Pfam PF01852: START domain
17607_s_at	874.891	845.505	898.812	496.975	938.512	691.815	640.928	At4g17785.1 68411.m02418 MYB transcription factor like protein
17341_at	414.082	353.824	381.844	324.228	243.412	470.787	453.729	At4g18250.1 68411.m02472 receptor serine/threonine kinase-related protein receptor serine/threonine kinase PR5K, PATCHX:G1235680
15030_at	332.533	290.929	321.632	184.173	331.316	348.933	357.614	At4g18375.2 68411.m02488 KH domain protein contains similarity to RNA-binding KH-domains PF:00013
14944_at	807.5	978.373	896.05	869.498	784.24	1325.61	1314.57	At4g18380.1 68411.m02489 F-box protein family contains F-box domain Pfam:PF00646
16655_at	964.794	1052.08	591.518	515.308	443.636	478.227	435.919	At4g18410.1 68411.m02493 MuDR transposable element - like protein mudrA protein - maize transposon MuDR, PIR2:S59141
17597_at	710.129	673.906	672.51	725.031	824.18	1310.85	1364.47	At4g18470.1 68411.m02499 negative regulator of systemic acquired resistance (SNI1) annotation temporarily based on supporting cDNA gi|5758932|gb|AF169596.1|AF169596
13517_g_at	4230.47	3358.25	1555.88	2842.3	3049.82	2561.95	2852.65	At4g18690.1 68411.m02524 hypothetical protein tumor-related protein, Nicotiana glauca X Nicotianalangsdorffii, gb:D26453
20521_at	1150.1	1231.59	1692.8	1701.09	1095.81	984.425	907.658	At4g18910.1 68411.m02547 major intrinsic protein (MIP) family contains Pfam profile: MIP PF00230
12862_i_at	393.984	305.369	370.379	318.806	566.086	536.041	544.946	At4g18960.1 68411.m02552 floral homeotic protein agamous (AGAMOUS) no suitable start codon could be found; supported by cDNA gi|16155|emb|X53579; sequencing gaps exits which are under investigation.
19530_at	698.475	906.689	669.394	652.517	703.295	1096.83	1162.74	At4g18990.1 68411.m02556 xyloglucan endotransglycosylase, putative similar to xyloglucan endotransglycosylase-related protein XTR4 GI:1244754 from [Arabidopsis thaliana]
19157_s_at	906.992	1139.72	798.399	466.014	830.486	889.216	1007.4	At4g19050.1 68411.m02564 expressed protein hypothetical protein YIL106w, Saccharomyces cerevisiae, PIR2:S48466
13826_s_at	699.639	631.118	635.992	376.336	636.411	646.823	587.909	At4g19090.1 68411.m02572 hypothetical protein
20396_at	403.055	457.093	568.265	480.079	445.359	690.948	687.608	At4g19110.2 68411.m05258 protein kinase, putative contains protein kinase domain, Pfam:PF00069
19470_at	808.017	650.13	821.581	431.655	871.531	916.449	935.741	At4g19210.1 68411.m02587 RNase L inhibitor protein, putative similar to 68 kDa protein HP68 GI:16755057 from [Triticum aestivum]
14279_s_at	1010.58	885.291	511.679	294.974	533.266	1674.73	1688	At4g19250.1 68411.m02591 Kelch repeat-containing protein contains Pfam profile PF01344: Kelch motif
19805_s_at	1783.55	1576.69	1208.58	1133.69	1123.47	903.194	828.765	At4g19320.1 68411.m02599 hypothetical protein common family simlar to At5g28170, At1g35110, At1g44880, At3g42530, At5g36020, At4g03970, At3g43010, At2g10350
16216_at	437.144	473.59	421.253	281.008	348.764	307.093	278.366	At4g19490.2 68411.m05262 expressed protein probable membrane protein YDR027c, Saccharomyces cerevisiae, PIR2:S50934
19089_at	906.664	735.952	540.841	221.165	409.541	475.407	460.313	At4g19510.2 68411.m05264 disease resistance protein (TIR-NBS-LRR class), putative domain signature TIR-NBS-LRR exists, suggestive of a disease resistance protein.
19465_at	1149.23	989.076	1032.9	592.988	893.215	844.072	843.569	At4g19515.1 68411.m02620 disease resistance protein-related temporary automated functional assignment
12508_i_at	624.565	636.365	665.529	710.959	246.668	290.667	275.479	At4g19760.1 68411.m02647 glycosyl hydrolase family 18 similar to chitinase, class V GI:505267 from [Nicotiana tabacum]
12819_at	734.787	955.549	801.34	251.282	904.142	916.762	893.77	At4g19840.1 68411.m02655 lectin-related similar to PP2 lectin polypeptide [Cucurbita maxima] GI:410437
15572_at	539.16	453.74	459.69	513.318	621.6	749.436	777.742	At4g19930.1 68411.m02663 F-box protein family similar to F-box protein family, AtFBX8 (GI:20197464) {Arabidopsis thaliana}; contains Pfam PF00646: F-box domain
15311_at	461.019	506.519	368.034	516.504	440.449	269.058	254.126	At4g19990.1 68411.m02670 hypothetical protein hypothetical protein, Arabidopsis thaliana, PATCHX:E326848
17647_s_at	863.03	824.572	481.473	600.771	523.307	673.247	674.366	At4g20100.1 68411.m02683 hypothetical protein probable membrane protein YDR352w, Saccharomyces cerevisiae, PIR2:S61149
12341_s_at	585.629	628.255	548.153	699.345	434.31	406.185	416.421	At4g20110.1 68411.m02685 spot 3 protein and vacuolar sorting receptor AtELP3 similar to GP:1765899 Spot 3 protein {Arabidopsis thaliana}; identical to vacuolar sorting receptor-like protein (GI:2827665) [Arabidopsis thaliana]
18821_at	804.918	751.855	527.227	501.498	533.646	274.606	265.238	At4g20210.1 68411.m02698 terpene synthase/cyclase family (+)-delta-cadinene synthase isozyme XC14, Gossypiumarboreum, PIR2:S68366
14759_at	1782.23	1536.35	1097.68	1488.88	1815.39	851.277	879.559	At4g20490.1 68411.m02729 hypothetical protein other hypothetical proteins in Arabidopsis
17355_at	1113.05	981.811	1675.78	464.688	2253.69	1186.17	1215.7	At4g20710.1 68411.m02750 hypothetical protein kinase like proteins, Arabidopsis
15819_s_at	1048.92	681.903	889.629	772.853	1283.09	859.266	861.874	At4g20820.1 68411.m02762 FAD-linked oxidoreductase family similar to SP|P30986 reticuline oxidase precursor (Berberine-bridge-forming enzyme) (BBE) (Tetrahydroprotoberberine synthase) [Eschscholzia californica]; contains PF01565 FAD binding domain
14607_at	678.874	676.629	599.22	688.021	779.591	398.7	416.092	At4g21100.1 68411.m02790 UV-damaged DNA-binding protein- like damage-specific DNA binding protein 1, Homo sapiens, PIR2:I38908
16235_at	1054.66	875.596	1285.56	1342.5	756.633	1032.48	964.679	At4g21120.1 68411.m02793 amino acid transport protein AAT1
12250_at	661.342	677.865	556.553	768.351	716.234	444.292	454.603	At4g21370.1 68411.m02823 receptor kinase - like protein receptor-like kinase SFR2, Brassica oleracea, PID:e258943
14113_r_at	1505.96	1748.37	1176.95	1315.6	1819.77	995.982	1057.56	At4g21640.1 68411.m02866 subtilisin-related protease subtilisin-like protease - Lycopersicon esculentum,AJ006378
15241_s_at	751.499	662.922	696.749	837.997	547.902	1048.04	935.895	At4g21800.1 68411.m02883 protein (fragment) -related ATP(GTP)-binding protein, Homo sapiens, AJ010842
13591_at	602.23	630.309	624.023	479.2	502.566	859.755	877.714	At4g21810.1 68411.m02884 expressed protein NADH oxidoreductase complex I subunit- like protein, Caenorhabditis elegans, AF143152
17376_at	840.467	625.877	442.577	814.665	817.07	699.938	563.339	At4g21980.1 68411.m02909 symbiosis-related like protein symbiosis-related protein, Laccaria bicolor,PATX:G2072023
19883_at	688.061	811.516	873.205	837.378	942.319	1257.7	1258.35	At4g22590.1 68411.m02979 trehalose-6-phosphate phosphatase, putative similar to trehalose-6-phosphate phosphatase (AtTPPA) GI:2944178; contains Pfam profile PF02358: Trehalose-phosphatase
13550_at	781.458	848.355	884.47	380.826	648.263	810.01	735.813	At4g23180.1 68411.m03053 serine/threonine kinase -related protein serine/threonine kinase, Brassica oleracea
20259_at	430.355	533.758	529.807	212.008	528.668	328.565	337.949	At4g23200.1 68411.m03055 serine /threonine kinase - like protein serine /threonine kinase, Brassica oleracea
20237_at	592.733	773.048	655.643	282.452	958.688	287.585	280.474	At4g23230.1 68411.m03059 expressed protein S-receptor kinase 8 precursor, Brassica campestris, Pir1:Jc2481
20223_at	671.075	698.307	671.553	233.966	732.259	254.57	233.671	At4g23250.1 68411.m03061 protein kinase - like protein receptor kinase 1, Brassica rapa
14603_at	1451.23	1518.71	1258.64	782.396	1339.94	1613.88	1601.6	At4g23300.1 68411.m03067 serine/threonine kinase - like protein KI domain interacting kinase 1 (KIK1), Zea mays
19427_s_at	1018.44	697.585	1246.43	1417.94	1019.04	878.702	878.951	At4g23310.1 68411.m03068 receptor-like protein kinase, putative similar to receptor-like protein kinase 4 (gi:13506745), 5 (gi:13506747), and 6 (gi:13506749) from Arabidopsis thaliana; contains Pfam protein kinase domain PF00069
19115_at	708.324	562.991	617.576	361.927	703.105	489.118	464.345	At4g23430.2 68411.m05300 short-chain dehydrogenase/reductase family protein contains INTERPRO family IPR002198 Short-chain dehydrogenase/reductase (SDR) superfamily
16447_at	905.633	800.515	657.791	678.505	990.131	481.683	503.052	At4g24190.1 68411.m03166 shepherd (SHD) nearly identical to SHEPHERD [Arabidopsis thaliana] GI:19570872; contains Pfam profiles PF02518: ATPase, histidine kinase-, DNA gyrase B-, and HSP90-like domain protein, PF00183: Hsp90 protein
18993_s_at	1294.01	1176.67	958.255	1258.91	998.675	710.401	733.233	At4g24250.1 68411.m03173 seven transmembrane MLO protein family (MLO13) identical to membrane protein Mlo13 [Arabidopsis thaliana] gi|14091596|gb|AAK53806; similar to MLO protein SWISS-PROT:P93766, NCBI_gi:1877221 [Hordeum vulgare][Barley]
13607_at	1892.49	1697.98	1654.02	1594.36	2134.98	1123.26	1121.61	At4g24280.1 68411.m03178 heat shock protein cpHsc70-1 heat shock 70 protein - Spinacia oleracea,PID:g2654208
19183_at	932.816	829.457	963.814	550.503	983.009	856.625	901.642	At4g25210.1 68411.m03304 expressed protein cylicin II - human, PID:g758587
14049_at	653.395	648.478	793.407	380.26	593.443	651.847	691.655	At4g25310.1 68411.m03314 oxidoreductase, 2OG-Fe(II) oxygenase family similar to flavonol synthase [Petunia x hybrida][GI:311658], [Solanum tuberosum][GI:1039356]; contains PF03171 2OG-Fe(II) oxygenase superfamily domain
12529_at	772.049	951.469	814.634	777.854	885.651	1317.05	1333.74	At4g25590.1 68411.m03356 actin depolymerizing factor-related protein strong similarity to actin-depolymerizing factor, Brassica napus, PIR2:S30934~Contains Actin-depolymerizing proteins signature, [PDSSRVRMKMVYASSKDRFK]00
20200_at	550.598	539.253	596.224	574.932	652.414	939.229	960.583	At4g25690.1 68411.m03366 expressed protein
13703_s_at	711.125	628.596	594.856	829.982	827.828	1004.46	1055.07	At4g26120.1 68411.m03422 NPR1 like protein regulatory protein NPR1 - Arabidopsis thaliana, PID:g1773295
20180_at	993.086	941.788	1335.17	1382.36	830.729	1010.85	926.743	At4g26320.1 68411.m03446 arabinogalactan-protein (AGP13) identical to gi|10880503|gb|AAG24281
17738_at	1269.27	1280.15	1196.67	845.718	910.249	777.86	784.09	At4g26360.1 68411.m03450 endonuclease/exonuclease/phosphatase family low similarity to reverse transcriptase [Arabidopsis thaliana] GI:976278; contains Pfam profiles PF03372: Endonuclease/Exonuclease/phosphatase family, PF00078: Reverse transcriptase (R
15874_at	761.039	839.883	651.185	1239.1	837.432	850.356	938.883	At4g26470.1 68411.m03466 calcium-binding EF-hand family protein low similarity to SP|P06787 Calmodulin {Saccharomyces cerevisiae}; contains INTERPRO:IPR002048 calcium-binding EF-hand domain
16762_at	989.269	826.101	943.255	941.52	737.506	1321.15	1292.05	At4g26600.1 68411.m03489 expressed protein proliferating-cell nucleolar antigen P120 -Homo sapiens,PIR2:A48168
19055_at	782.972	793.664	1071.93	1817.22	754.225	1930.59	2011.5	At4g27050.1 68411.m03541 F-box protein family contains F-box domain Pfam:PF00646
14673_s_at	1610.25	1518.11	2674.17	3059.38	1545.55	2747.88	2746.1	At4g27070.1 68411.m03543 tryptophan synthase, beta subunit 2 (TSB2) identical to SP|25269
19432_s_at	1562.56	1400.31	2625.43	2953.75	1471.73	2705.45	2565.92	At4g27070.1 68411.m03543 tryptophan synthase, beta subunit 2 (TSB2) identical to SP|25269
15330_at	611.225	640.965	293.668	203.881	536.769	224.994	187.766	At4g27190.1 68411.m03555 disease resistance protein (NBS-LRR class), putative domain signature NBS-LRR exists, suggestive of a disease resistance protein.
12573_s_at	1737.76	1726.08	1140.08	339.513	2166.04	924.624	964.295	At4g27210.1 68411.m03557 hypothetical protein Hopscotch retrotransposon, Zea mays, PID:g531389
14755_at	629.46	656.585	328.632	223.734	562.017	274.781	244.93	At4g27220.1 68411.m03558 disease resistance protein (NBS-LRR class), putative domain signature NBS-LRR exists, suggestive of a disease resistance protein.
12270_at	928.774	767.231	882.619	1070.01	922.332	579.706	583.515	At4g27300.1 68411.m03566 S-locus protein kinase, putative similar to receptor protein kinase [Ipomoea trifida] gi|836954|gb|AAC23542; contains S-locus glycoprotein family domain, Pfam:PF00954
20044_at	1095.45	1385.28	1353.72	610.05	1197.38	1202.37	1260.78	At4g27310.1 68411.m03567 CONSTANS B-box zinc finger family protein zinc-finger protein S3574, Oryza sativa, PIR3:JE0113
14984_s_at	1347.37	1207.4	1167.42	1265.55	1411.05	772.96	785.653	At4g27570.1 68411.m03607 glycosyltransferase family contains Pfam profile: PF00201 UDP-glucoronosyl and UDP-glucosyl transferase
19932_at	1147.64	1057.97	1537.5	1659.48	1037.57	715.788	667.426	At4g27800.1 68411.m03636 Protein phosphatase 2C PPH1 (PPH1) (PP2C) identical to SP|P49599|P2C3_ARATH Protein phosphatase 2C PPH1 (EC 3.1.3.16) (PP2C) {Arabidopsis thaliana}; similar to protein phosphatase-2C; PP2C (GI:3643090) [Mesembryanthemum crystall
14109_at	861.355	848.174	777.569	415.628	851.292	987.641	1005.27	At4g27840.1 68411.m03642 expressed protein hypothetical protein F28M11.90 - Arabidopsis thaliana, Pir2:T04067
12658_s_at	703.011	666.732	555.284	450.839	602.731	338.307	337.636	At4g28420.1 68411.m03706 aminotransferase, putative tsimilar to nicotianamine aminotransferase from Hordeum vulgare [GI:6498122, GI:6469087]; contains Pfam profile PF00155 aminotransferase, classes I and II
12302_at	1285.72	1290.43	851.45	719.553	1300.39	1258.03	1243.45	At4g28900.1 68411.m03763 expressed protein retrofit - Oryza longistaminata, PID:g2586082
20459_i_at	706.687	1021.11	739.222	337.158	780.108	524.152	608.904	At4g29010.1 68411.m03777 abnormal inflorescence meristem 1 (fatty acid multifunctional protein) (AIM1) identical to gi:4337025; contains Pfam profiles PF02737 (3-hydroxyacyl-CoA dehydrogenase, NAD binding domain), PF00378 (enoyl-CoA hydratase/isomerase
19151_s_at	919.522	834.922	872.704	589.606	831.284	1290.22	1319.46	At4g29620.1 68411.m03849 cytidine deaminase 2 (CDA2)
20158_at	816.836	1084.47	1063.95	388.583	971.819	754.924	754.217	At4g29870.1 68411.m03878 expressed protein predicted protein, Arabidopsis thaliana, PIR2:T01282
12925_s_at	826.366	815.825	654.132	808.597	917.848	1281.68	1310.28	At4g29940.1 68411.m03886 pathogenesis related homeodomain protein PRHA identical to Pathogenesis-related homeodomain protein (PRHA) (SP:P48785) [Arabidopsis thaliana)
15614_s_at	977.771	559.182	786.091	833.723	886.692	463.44	483.715	At4g30270.1 68411.m03928 xyloglucan endotransglycosylase (meri5B) identical to endo-xyloglucan transferase gi:944810 and contains similarity to SEN4 gi:3158374 from [Arabidopsis thaliana]
20043_s_at	675.247	738.845	686.033	363.743	742.793	690.844	657.934	At4g31080.1 68411.m04026 expressed protein
19214_at	752.926	769.789	671.346	555.336	838.47	520.929	482.014	At4g31420.1 68411.m04065 zinc finger protein -related hypothetical protein YLR387c, Saccharomyces cerevisiae, PIR2:S51474
15027_at	1154.05	1084.86	1037.51	685.175	1161.41	872.519	804.4	At4g31430.1 68411.m04067 expressed protein
13876_at	787.678	894.35	441.557	744.638	762.197	721.924	715.98	At4g31640.1 68411.m04093 transcriptional factor B3 family low similarity to reproductive meristem gene 1 [Brassica oleracea var. botrytis] GI:3170424; contains Pfam profile PF02362: B3 DNA binding domain
13875_at	949.718	1012.92	770.578	656.614	564.655	698.143	743.839	At4g31660.1 68411.m04095 transcriptional factor B3 family low similarity to reproductive meristem gene 1 from [Brassica oleracea var. botrytis] GI:3170424; contains Pfam profile PF02362: B3 DNA binding domain
20601_at	988.51	944.344	1112.52	981.114	1402.16	1533.35	1526.23	At4g31805.1 68411.m04115 WRKY family transcription factor identical to WRKY DNA-binding protein 18 (WRKY18) GI:13506730 from [Arabidopsis thaliana]
14277_at	927.9	914.642	672.283	1299.17	866.818	849.543	847.986	At4g32220.1 68411.m04175 RNase H domain-containing protein low similarity to GAG-POL precursor [Oryza sativa (japonica cultivar-group)] GI:5902445; contains Pfam profile PF00075: RNase H
19471_s_at	759.119	738.36	766.083	446.963	802.547	726.66	747.282	At4g32300.1 68411.m04185 S-receptor kinase -related protein serine/threonine-specific protein kinase PK10 precursor, Oryza sativa, PIR2:S50767
16666_at	1383.61	1091.85	1236.09	1195.17	990.369	1793.9	1676.83	At4g32540.1 68411.m04217 flavin-containing monooxygenase (FMO/YUCCA) identical to gi:16555352
17982_s_at	841.889	804.579	965.521	381.802	858.276	937.405	841.176	At4g32730.1 68411.m04238 myb family transcription factor (PC-MYB1) identical to PC-MYB1 GI:5678826 from [Arabidopsis thaliana]
14477_at	1278.35	1135.58	1139.85	1000.97	1332.79	768.002	714.435	At4g32760.1 68411.m04241 expressed protein tom-1B protein, Gallus gallus
14887_at	660.089	739.752	558.336	639.627	755.942	416.969	435.632	At4g32970.1 68411.m04264 expressed protein low similarity to SP|Q13061 Triadin {Homo sapiens}
12785_at	822.183	686.432	811.729	296.323	883.935	743.646	697.042	At4g33010.1 68411.m04269 glycine dehydrogenase [decarboxylating] (glycine decarboxylase/glycine cleavage system P-protein), putative strong similarity to SP|P49361 Glycine dehydrogenase [decarboxylating] A, mitochondrial precursor (EC 1.4.4.2) {Flaveria
19437_s_at	1020.2	951.572	984.464	544.142	931.342	832.054	810.774	At4g33080.1 68411.m04283 protein kinase, putative contains protein kinase domain, Pfam:PF00069
12687_at	908.012	915.609	718.665	570.092	574.096	562.531	502.227	At4g33290.1 68411.m04303 expressed protein Arabidopsis thaliana chromosome II BAC (gene T6A23.21),PID:g3786013
20141_at	633.633	612.206	425.273	575.122	471.328	377.691	371.522	At4g33700.1 68411.m04352 CBS domain containing protein contains Pfam profiles PF00571: CBS domain, PF01595: Domain of unknown function
17192_s_at	834.133	953.849	587.088	678.071	655.588	521.356	534.994	At4g34080.1 68411.m04398 expressed protein predicted protein, Arabidopsis thaliana, PATCHX:G2347201
20359_at	439.661	501.65	543.607	193.18	527.438	506.221	493.708	At4g34510.1 68411.m04458 fatty acid elongase 1 (FAE1), putative similar to fatty acid elongase 1, Arabidopsis thaliana,gb:U29142 [GI:881615]
12919_s_at	638.816	762.131	1078.9	854.651	955.99	1272.16	1219.94	At4g34570.1 68411.m04465 bifunctional dihydrofolate reductase-thymidylate synthase 2 (DHFR-TS) (THY-2) identical to SP|Q05763
18745_f_at	870.878	880.256	764.829	699.005	875.41	1211.46	1234.9	At4g34990.1 68411.m04513 myb family transcription factor similar to myb DNA-binding protein GI:19052 from [Hordeum vulgare]
17197_at	825.879	769.247	745.231	914.104	665.194	463.448	427.053	At4g35190.1 68411.m04549 expressed protein ctf, Mycobacterium leprae, gb:U15180
19846_at	566.518	457.537	540.67	322.836	588.559	527.349	548.316	At4g35270.1 68411.m04559 RWP-RK domain containing protein similar to nodule inception protein GI:6448579 from (Lotus japonicus); contains Pfam profile: PF02042 RWP-RK domain
13036_at	399.779	596.888	845.055	752.204	545.113	702.687	669.553	At4g35300.2 68411.m05408 transporter - related low similarity to hexose transporter [Solanum tuberosum] GI:8347246; contains Pfam profile PF00083: major facilitator superfamily protein
19443_at	423.22	408.532	225.943	375.695	175.31	385.916	427.125	At4g36140.1 68411.m04676 disease resistance protein (TIR-NBS-LRR class), putative domain signature TIR-NBS-LRR exists, suggestive of a disease resistance protein.
13874_at	1206.68	1501.3	2086.97	2591.34	2443.48	3017.45	2902.41	At4g36290.1 68411.m04693 ATP-binding region, ATPase-like domain-containing protein low similarity to microrchidia [Mus musculus] GI:5410255; contains Pfam profile PF02518: ATPase, histidine kinase-, DNA gyrase B-, and HSP90-like domain protein
20643_at	1110.98	998.159	944.328	1072.35	1206.91	645.593	673.324	At4g36440.1 68411.m04706 expressed protein
12895_at	511.444	537.114	936.25	862.358	694.87	620.884	600.08	At4g36680.1 68411.m04732 pentatricopeptide (PPR) repeat-containing protein low similarity to fertility restorer [Petunia x hybrida] GI:22128587; contains Pfam profile PF01535: PPR repeat
12530_at	604.675	560.844	717.42	824.921	727.482	1027.85	1068.39	At4g37150.1 68411.m04782 hydrolase, alpha/beta fold family similar to ethylene-induced esterase [Citrus sinensis] GI:14279437, polyneuridine aldehyde esterase [Rauvolfia serpentina] GI:6651393; contains Pfam profile PF00561: hydrolase, alpha/beta fold f
17930_s_at	3251.63	3076.95	3709.52	3527.09	1892.56	2239.96	2095.46	At4g37520.1 68411.m04827 peroxidase, putative identical to peroxidase [Arabidopsis thaliana] gi|1402906|emb|CAA66958; identical to peroxidase ATP9a [Arabidopsis thaliana] gi|1546708|emb|CAA67362
13620_at	487.494	663.701	416.378	653.382	569.738	386.349	379.654	At4g37560.1 68411.m04835 formamidase - like protein formamidase, Methylophilus methylotrophus, PIR2:S74213
13651_at	748.492	787.896	731.222	290.655	722.163	824.424	785.991	At4g38160.1 68411.m04904 expressed protein
11991_g_at	833.621	512.695	750.747	915.179	332.999	446.752	419.33	At4g38280.1 68411.m04920 expressed protein unknown protein F4L23.24 Arabidopsis thaliana chromosome II BAC F4L23, PID:g2583136
14536_s_at	3766.86	3195.03	2546.06	2203.2	4196.76	3416.92	3555.1	At4g38320.1 68411.m04928 expressed protein other predicted proteins Arabidopsis thaliana
19845_g_at	932.702	784.533	924.763	377.974	972.84	1008.76	1020.54	At4g38540.1 68411.m04963 monooxygenase 2 (MO2) identical to GI:3426064
20157_at	1021.84	871.967	1240.23	503.24	1045.28	753.776	782.728	At4g39140.2 68411.m05435 expressed protein
16413_s_at	944.894	585.046	678.859	756.638	1186.29	1039.82	923.525	At4g39210.1 68411.m05049 glucose-1-phosphate adenylyltransferase, large subunit 3 (ADP-glucose pyrophosphorylase) (APL3) identical to SP|P55231
14676_i_at	535.371	306.732	628.008	578.753	508.453	718.108	728.036	At4g39410.1 68411.m05070 WRKY family transcription factor identical to WRKY transcription factor 13 GI:15991729 from [Arabidopsis thaliana]
19730_at	1354.62	999.48	768.248	896.095	1147.86	621.583	677.038	At4g39480.1 68411.m05077 cytochrome P450 family contains Pfam profile: PF00067 cytochrome P450
13255_i_at	335.891	436.255	351.729	286.357	375.58	510.375	659.487	At4g39650.1 68411.m05094 gamma-glutamyltransferase -related gamma-glutamyltransferase, Arabidopsis thaliana, PIR2:S58286
17593_r_at	900.629	1168.12	692.994	861.023	1073	537.185	626.594	At4g39660.1 68411.m05096 alanine--glyoxylate aminotransferase (beta-alanine-pyruvate aminotransferase/AGT), putative similar to SP|Q64565 Alanine--glyoxylate aminotransferase 2, mitochondrial precursor (EC 2.6.1.44) (AGT 2) (Beta-alanine-pyruvate aminot
17767_at	480.205	534.884	608.043	568.648	690.518	1043.61	1057.72	At4g39756.1 68411.m05118 Kelch repeat containing F-box protein family contains F-box domain Pfam:PF00646 and Kelch motif Pfam:PF01344
15880_at	1012.87	834.319	1306.36	1094.73	492.962	530.627	566.798	At4g39930.1 68411.m05142 expressed protein
16916_s_at	1018.48	879.411	955.97	1560.47	977.164	731.42	694.557	At5g02490.1 68412.m00166 heat shock protein hsc70-2 (hsc70.2) (hsp70-2) dnaK-type molecular chaperone hsc70.1, Arabidopsis thaliana, PIR:S46302
17567_at	657.785	684.067	745.302	570.304	818.371	1075.68	931.496	At5g03545.1 68412.m08225 induced by Pi starvation (At4)
14710_s_at	438.964	629.52	910.151	646.493	614.559	820.763	772.413	At5g03710.1 68412.m00307 hypothetical protein
17086_s_at	672.006	746.688	713.537	461.121	654.742	366.1	444.622	At5g05290.1 68412.m00526 expansin, putative (EXP2) identical to expansin At-EXP2 [Arabidopsis thaliana] gi|1041708|gb|AAB38073; alpha-expansin gene family, PMID:11641069
14253_f_at	666.46	870.629	1001.33	751.986	1227.84	1147.63	1151.89	At5g05590.1 68412.m00564 phosphoribosylanthranilate isomerase (PAI2) identical to gi:619747
14252_f_at	1077.55	1402.13	1362.61	955.134	1793.75	1475.54	1459.72	At5g05590.1 68412.m00564 phosphoribosylanthranilate isomerase (PAI2) identical to gi:619747
20291_s_at	784.833	810.654	943.813	460.681	941.069	811.726	783.617	At5g05730.1 68412.m00585 anthranilate synthase, alpha subunit, component I-1 (ASA1) identical to SP|P32068
13769_at	410.437	397.477	408.424	505.902	496.354	620.958	683.69	At5g06560.1 68412.m00687 expressed protein strong similarity to unknown protein (gb|AAF23201.1)
18016_r_at	794.653	767.134	1010.26	442.077	836.283	786.834	704.673	At5g08610.1 68412.m00953 DEAD box RNA helicase, putative strong similarity to RNA helicase RH26 [Arabidopsis thaliana] GI:3776025; contains Pfam profiles PF00270: DEAD/DEAH box helicase, PF00271: Helicase conserved C-terminal domain
20224_s_at	632.061	580.187	655.012	296.873	658.362	516.113	518.54	At5g13110.1 68412.m01386 glucose-6-phosphate 1-dehydrogenase
16632_s_at	792.137	820.752	927.72	707.51	841.689	1421.39	1362.98	At5g13170.1 68412.m01392 nodulin MtN3 family protein similar to MtN3 GI:1619602 (root nodule development) from [Medicago truncatula]
12023_s_at	662.783	671.086	714.445	664.654	704.45	1151.4	1089.72	At5g13170.1 68412.m01392 nodulin MtN3 family protein similar to MtN3 GI:1619602 (root nodule development) from [Medicago truncatula]
15607_s_at	957.946	640.982	631.998	550.336	744.527	455.161	435.457	At5g15410.1 68412.m01667 cyclic nucleotide-regulated ion channel (CNGC2) identical to cyclic nucleotide-gated cation channel GI:3894399 from [Arabidopsis thaliana]
18700_r_at	317.422	345.548	457.396	396.413	371.615	531.749	596.861	At5g15970.1 68412.m01725 cold-regulated protein COR6.6 (stress-induced protein KIN2) nearly identical to SP|P31169 Stress-induced KIN2 protein (Cold-induced COR6.6 protein) {Arabidopsis thaliana}
15120_s_at	1224.84	1042.52	1236.95	1214.56	1273.9	2018.11	1938.8	At5g17330.1 68412.m01869 glutamate decarboxylase 1 (GAD 1) sp|Q42521
19733_at	388.833	405.277	408.547	252.508	377.301	288.132	251.829	At5g18350.1 68412.m01987 disease resistance protein (TIR-NBS-LRR class), putative domain signature TIR-NBS-LRR exists, suggestive of a disease resistance protein.
13669_s_at	712.868	743.773	615.152	750.569	639.18	960.717	1074.89	At5g19280.1 68412.m02103 kinase associated protein phosphatase
19421_at	518.778	482.691	814.789	594.494	499.378	962.764	994.564	At5g20830.1 68412.m02267 sucrose synthase (UDP-glucose-fructose glucosyltransferase/sucrose-UDP glucosyltransferase/SUS1) identical to SP|P49040 Sucrose synthase (EC 2.4.1.13) (Sucrose-UDP glucosyltransferase) {Arabidopsis thaliana}
20263_at	1144.04	974.891	1135.76	1086.01	1119.43	1704.38	1788.83	At5g21105.1 68412.m02304 L-ascorbate oxidase, putative similar to L-ascorbate oxidase from {Nicotiana tabacum} SP|Q40588, {Cucurbita pepo var. melopepo} SP|P37064; contains Pfam profile PF00394: Multicopper oxidase; supported by cDNA gi_15215753_gb_AY05
20366_at	350.87	499.247	494.704	467.276	748.254	735.002	653.711	At5g22410.1 68412.m02396 peroxidase, putative identical to peroxidase ATP14a [Arabidopsis thaliana] gi|1546690|emb|CAA67335
16921_at	1922.6	1712.15	2670.05	1769.35	1520.92	1485.15	1402.93	At5g22880.1 68412.m02454 histone H2B, putative strong similarity to histone H2B-3 Lycopersicon esculentum GI:3021485, H2B Gossypium hirsutum SP|O22582; contains Pfam profile PF00125 Core histone H2A/H2B/H3/H4
20450_at	1447.26	1096.34	808.728	1428.53	627.157	604.46	472.444	At5g24150.1 68412.m02597 squalene monooxygenase 1,1 (squalene epoxidase 1,1) (SQP1,1) (SE1,1) identical to SP|O65404
20258_at	601.271	651.471	691.576	327.406	614.175	561.326	555.947	At5g24430.1 68412.m02634 calcium-dependent protein kinase, putative (CDPK) similar to calcium/calmodulin-dependent protein kinase CaMK1 [Nicotiana tabacum] gi|16904222|gb|AAL30818
19978_at	667.646	741.644	944.148	395.052	825.237	733.605	688.469	At5g24860.1 68412.m02688 FPF1 protein
19173_at	590.168	499.185	617.655	625.135	380.773	354.879	353.759	At5g26120.1 68412.m02842 glycosyl hydrolase family 51 similar to arabinoxylan arabinofuranohydrolase isoenzyme AXAH-II from GI:13398414 [Hordeum vulgare]
14876_at	308.76	341.545	343.515	206.819	218.469	227.684	207.129	At5g26140.1 68412.m02844 hypothetical protein various predicted lysine decarboxylase proteins, Arabidopsis thaliana
12978_at	521.521	525.823	436.666	461.652	664.596	702.832	757.533	At5g26780.3 68412.m08136 glycine hydroxymethyltransferase - like protein glycine hydroxymethyltransferase, Solanum tuberosum, EMBL:Z25863
15416_at	638.791	557.249	845.322	1121.4	1029.74	1117.2	1265.57	At5g26880.1 68412.m02920 expressed protein various predicted bacterial rRNA methylases
18516_at	1024.55	1146.11	769.154	1153.1	1079.03	496.59	474.348	At5g27100.1 68412.m02942 glutamate receptor family (GLR2.1)(GLR3) plant glutamate receptor family, PMID:11379626
12520_at	1367.06	1427.74	918.584	636.555	722.602	628.78	642.695	At5g27140.1 68412.m02946 SAR DNA-binding protein, putative strong similarity to SAR DNA-binding protein-1 [Pisum sativum] GI:3132696; contains Pfam profile PF01798: Putative snoRNA binding domain
18454_g_at	2314.66	1921.63	2244.46	3781.39	1955.05	1938.65	1926.85	At5g27180.1 68412.m02950 hypothetical protein predicted proteins, Arabidopsis thaliana
13436_at	568.08	516.227	532.227	778.474	344.901	315.456	327.122	At5g27260.1 68412.m02959 hypothetical protein various predicted proteins, Arabidopsis thaliana
13387_at	1276.98	913.661	921.275	414.818	562.674	589.738	600.5	At5g27960.1 68412.m03068 MADS-box protein MADS box protein AGL29, Arabidopsis thaliana, PIR:T02331
12854_s_at	1518.1	911.678	1192.37	1228.4	831.958	692.314	788.963	At5g28360.1 68412.m03129 1-aminocyclopropane-1-carboxylate synthase (ACC synthase), putative similar to 1-aminocyclopropane-1-carboxylate synthase 1 [Lupinus albus] GI:6650976; contains Pfam profile PF00155: Aminotransferase class I and II
19813_at	419.854	428.063	311.303	237.525	408.097	253.669	232.45	At5g32621.1 68412.m03499 see T14P8.10 (GB:AF069298) -related temporary automated functional assignment
14572_at	701.615	664.199	659.635	381.051	623.585	665.691	630.403	At5g35100.1 68412.m03747 expressed protein
16445_s_at	4960.58	5464.46	4876.28	4426.87	3670.91	3011.28	3098.6	At5g38410.1 68412.m04170 ribulose bisphosphate carboxylase small chain 3b precursor (RuBisCO small subunit 3b) (sp|P10798)
17566_at	762.109	673.446	948.369	914.839	1073.52	1306.2	1290.95	At5g40160.1 68412.m04385 ankyrin repeat protein EMB506
13245_s_at	286.306	292.065	299.37	336.543	288.584	427.8	474.755	At5g40280.1 68412.m04397 farnesyltransferase beta subunit (ERA1) (protein farnesyltransferase) identical to GI:8347240 [SWISS-PROT:Q38920]; WIGGUM mutant
17603_r_at	832.52	1435.33	643.268	632.887	1068.9	608.651	741.527	At5g40430.1 68412.m04414 myb family transcription factor (MYB22) contains Pfam profile: PF00249 myb-like DNA-binding domain
17602_i_at	1516.84	1227.8	1553.62	1400.79	1011.73	1808.82	1840.19	At5g40430.1 68412.m04414 myb family transcription factor (MYB22) contains Pfam profile: PF00249 myb-like DNA-binding domain
17590_at	964.183	1014.23	872.263	549.384	1043.05	704.412	750.75	At5g41150.1 68412.m04507 repair endonuclease (gb|AAF01274.1)
13184_s_at	1449.54	1383.53	1051.75	838.589	1160.56	784.874	793.817	At5g42980.1 68412.m04728 thioredoxin H-type 3 (TRX-H-3) identical to SP|Q42403 Thioredoxin H-type 3 (TRX-H-3) {Arabidopsis thaliana}
13182_i_at	1300.07	1185.15	1996.78	2087.89	1359.18	1092.27	1255	At5g42980.1 68412.m04728 thioredoxin H-type 3 (TRX-H-3) identical to SP|Q42403 Thioredoxin H-type 3 (TRX-H-3) {Arabidopsis thaliana}
18031_r_at	1977.26	2405.8	2094.32	538.889	572.016	646.103	591.393	At5g43270.2 68412.m07893 squamosa promoter binding protein-related 2 (emb|CAB56576.1)
18028_at	334.081	342.627	420.001	1014.45	1200.95	1227.48	1341.63	At5g43270.2 68412.m07893 squamosa promoter binding protein-related 2 (emb|CAB56576.1)
18030_i_at	2168	2533.17	2300.57	718.362	787.626	761.888	728.481	At5g43270.2 68412.m07893 squamosa promoter binding protein-related 2 (emb|CAB56576.1)
19021_at	449.887	416.883	367.592	198.578	471.775	204.575	189.647	At5g43340.1 68412.m04776 inorganic phosphate transporter identical to inorganic phosphate transporter [Arabidopsis thaliana] GI:3869190
13955_at	324.517	304.482	369.377	406.449	366.085	589.229	666.384	At5g44810.1 68412.m04951 expressed protein similar to unknown protein (gb|AAC79139.1)
19333_s_at	2427.48	2166.71	1395.51	252.778	929.213	585.708	498.917	At5g44890.1 68412.m04962 Ulp1 protease family contains Pfam profile PF02902: Ulp1 protease family, C-terminal catalytic domain; similar to At1g21030, At2g29240, At1g08740, At1g08760
17746_at	710.563	671.977	601.885	259.728	873.218	885.989	961.254	At5g49090.1 68412.m05479 hypothetical protein similar to unknown protein (pir||T01191)
18692_at	1426.67	1123.99	1110.63	813.076	1079.01	782.651	800.925	At5g49440.1 68412.m05519 expressed protein
13192_s_at	1221.11	1250.2	1886.54	1487	1298.34	2042.12	1942.63	At5g51460.2 68412.m07953 trehalose-6-phosphate phosphatase (TPPA) identical to trehalose-6-phosphate phosphatase (AtTPPA) [Arabidopsis thaliana] GI:2944178
18858_i_at	2149.51	1322.69	1714.24	2045.51	1753.69	908.795	848.856	At5g52600.1 68412.m05901 myb family transcription factor contains Pfam profile: PF00249 myb-like DNA-binding domain
18585_at	1250.29	1318.31	1400.48	714.799	1168.13	742.881	699.456	At5g53130.1 68412.m05969 cyclic nucleotide-regulated ion channel (CNGC1) almost identical to cyclic nucleotide-regulated ion channel 1 pir:T51354, GI:11357236 from [Arabidopsis thaliana]
19405_at	245.76	233.623	346.739	243.079	335.472	366.62	382.126	At5g55070.1 68412.m06209 2-oxoglutarate dehydrogenase E2 subunit
16049_s_at	1454.44	1572.55	1032.96	1264.83	1365.64	1694.53	2053.08	At5g56010.1 68412.m06325 heat shock protein, putative strong similarity to SP|P55737 Heat shock protein 81-2 (HSP81-2) {Arabidopsis thaliana}; contains Pfam profiles PF02518: ATPase, histidine kinase-, DNA gyrase B-, and HSP90-like domain protein, PF001
13280_s_at	1008.01	1060.72	950.854	1026.93	828.352	1379.76	1408.25	At5g59720.1 68412.m06776 heat shock protein family contains Pfam profile: PF00011 Hsp20/alpha crystallin family
12859_s_at	446.985	380.979	397.315	439.431	532.057	300.107	283.95	At5g61440.1 68412.m06974 thioredoxin family low similarity to thioredoxin [Callithrix jacchus] GI:13560979; contains Pfam profile: PF00085 Thioredoxin
17730_s_at	786.355	863.62	1077.59	1094.42	661.005	1092.78	1031.68	At5g61850.1 68412.m07020 LFY floral meristem identity control protein
17906_at	634.383	451.554	490.359	524.336	534.025	794.961	840.182	At5g62190.1 68412.m07057 DEAD box RNA helicase (prh75), putative nearly identical to RNA helicase [Arabidopsis thaliana] GI:1488521; contains Pfam profiles PF00270: DEAD/DEAH box helicase, PF00271: Helicase conserved C-terminal domain
13323_at	379.58	421.389	367.759	332.179	751.742	765.865	734.189	At5g63020.1 68412.m07151 disease resistance protein (CC-NBS-LRR class), putative domain signature CC-NBS-LRR exists, suggestive of a disease resistance protein.
14395_at	998.879	804.495	936.442	1180.69	919.252	667.327	652.48	At5g63630.1 68412.m07226 DEAD box RNA helicase, putative strong similarity to RNA helicase RH25 [Arabidopsis thaliana] GI:3776023; contains Pfam profiles PF00270: DEAD/DEAH box helicase, PF00271: Helicase conserved C-terminal domain
12714_f_at	622.566	557.845	918.308	345.256	1313.97	1659.31	1659.8	At5g65230.1 68412.m07421 myb family transcription factor contains PFAM profile: myb DNA binding domain PF00249
16351_at	304.832	357.584	347.981	347.681	350.422	510.852	527.812	At5g65700.1 68412.m07481 leucine-rich repeat transmembrane protein kinase, putative
19147_at	954.527	892.641	880.573	1173.94	1120.74	621.565	523.639	At5g65910.1 68412.m07508 expressed protein
20296_s_at	655.13	564.974	681.563	621.788	713.749	962.113	1071.11	At5g67400.1 68412.m07695 peroxidase, putative similar to peroxidase [Arabidopsis thaliana] gi|1402902|emb|CAA66967
12096_at	557.492	838.524	1037.57	886.328	507.498	801.221	902.341	no hits
12359_s_at	518.049	429.03	330.13	426.586	633.805	434.652	430.277	no hits
12374_i_at	621.245	421.482	523.781	552.278	538.761	828.543	861.784	no hits
12492_at	998.545	787.282	553.015	928.181	830.765	664.208	655.457	no hits
12848_at	3756.91	3007.78	5829.01	4928.95	4211.68	7792.06	6418.33	no hits
12849_at	4772.58	3995.48	3653.19	3583.76	4798.15	5692.98	7006.78	no hits
12872_s_at	226.621	238.922	788.323	940.258	804.674	997.035	899.291	no hits
12876_s_at	524.741	444.989	457.916	536.214	718.079	1487.7	1297.8	no hits
12878_s_at	1043.19	951.449	804.064	731.065	1185.58	743.396	832.669	no hits
12879_s_at	641.691	563.797	470.683	241.048	411.106	299.918	282.103	no hits
12881_s_at	817.612	645.466	638.317	478.821	488.115	435.885	385.819	no hits
12897_at	359.284	368.031	565.702	542.914	514.912	746.856	652.087	no hits
12900_r_at	533.817	375.407	533.953	564.268	608.115	1121.72	1101.68	no hits
12928_r_at	781.455	792.822	1758.97	2258.48	1620.23	2066.74	1894.19	no hits
13047_i_at	573.665	712.614	523.133	566.656	601.397	970.196	981.728	no hits
13091_r_at	1039.93	1307.68	1019.3	500.883	1156.01	1056.45	1007.24	no hits
13108_at	1530.24	1403.19	1541.12	1844.99	1500.52	1007.72	1003.37	no hits
13125_at	738.727	694.261	819.019	342.303	725.057	802.907	714.896	no hits
13183_r_at	711.816	667.672	1005.53	1095.28	808.134	699.668	775.909	no hits
13195_at	1325.09	792.908	530.907	197.443	1237.89	240.058	221.026	no hits
13196_i_at	1064.76	922.078	685.685	654.039	1033.04	394.504	315.964	no hits
13197_r_at	1370.81	1231.31	1557.39	1444.13	1383.03	912.765	829.229	no hits
13214_s_at	546.385	477.62	420.978	710.426	491.744	551.329	604.785	no hits
13226_s_at	1508.92	1688.03	2457.55	2509.02	1552.24	1234.8	1179.08	no hits
13233_at	418.367	318.713	397.19	322.856	492.62	628.517	552.361	no hits
13274_s_at	282.146	317.008	467.119	407.51	370.718	599.506	481.061	no hits
13285_s_at	359.845	348.494	302.991	335.897	363.617	553.066	562.183	no hits
13299_s_at	968.546	955.469	567.45	350.016	371.653	438.548	368.191	no hits
13339_i_at	702.326	720.606	504.207	595.408	464.71	870.46	896.572	no hits
13660_i_at	1045.57	632.576	844.948	853.632	1167.29	1198.8	1285.85	no hits
13733_i_at	376.823	372.08	471.751	607.329	337.52	363.65	421.583	no hits
13734_r_at	140.242	146.442	170.856	266.622	192.371	243.485	283.931	no hits
13735_f_at	211.273	249.312	289.279	356.702	332.375	395.558	463.121	no hits
13761_at	200.571	255.288	642.747	654.877	713.509	879.937	832.403	no hits
13762_at	235.102	259.966	725.146	789.99	897.283	947.08	832.316	no hits
13772_at	425.76	610.673	1110.79	890.898	643.836	986.68	924.578	no hits
13773_at	459.057	527.447	854.509	654.954	583.06	846.763	817.933	no hits
14153_at	869.777	1142.75	1777.48	1319.78	1157.15	1581.89	1473.86	no hits
14156_at	455.836	562.241	875.75	743.939	572.705	895.523	869.669	no hits
14157_at	405.469	427.25	694.619	610.732	521.877	710.305	669.35	no hits
14200_at	481.409	750.113	1147.58	810.345	763.963	1084.18	1047.23	no hits
14212_at	573.56	667.597	1078.67	885.445	710.146	823.441	748.912	no hits
14245_at	632.023	554.043	696.608	355.534	632.409	519.809	490.758	no hits
14391_at	1100.23	858.246	994.62	983.347	995.233	1714.52	1788.51	no hits
14445_at	1221.35	1031.64	407.932	719.421	1166.73	598.936	538.144	no hits
14538_r_at	608.363	532.437	691.773	387.774	538.557	749.292	772.113	no hits
14637_s_at	730.266	854.933	491.538	819.73	382.008	522.582	496.679	no hits
14665_r_at	1413.02	1366.71	1402.34	1135.65	1282.42	2183.32	2812.1	no hits
14714_s_at	745.113	756.004	735.206	765.902	753.11	1137.32	1336.59	no hits
14774_i_at	1034.45	978.1	569.865	996.038	903.464	778.519	872.823	no hits
15036_r_at	393.355	269.963	455.671	446.102	372.771	503.49	653.287	no hits
15136_s_at	593.221	626.74	393.25	563.544	605.264	668.992	766.314	no hits
15163_s_at	470.556	436.087	534.696	513.198	481.786	755.332	823.095	no hits
15166_s_at	702.352	817.042	562.114	322.433	357.898	437.287	375.133	no hits
15169_s_at	473.182	511.823	782.043	547.212	948.969	733.311	757.158	no hits
15251_at	658.916	413.834	450.722	541.439	473.689	748.92	827.725	no hits
15552_at	1402.67	1432.86	1197.99	807.722	1340.39	1200.12	1072.82	no hits
15557_i_at	332.176	280.238	235.83	182.197	161.467	215.891	223.17	no hits
15617_s_at	1133.12	608.009	927.366	912.12	1022.92	1522.43	1447.09	no hits
15634_s_at	642.475	799.123	836.02	789.249	841.633	1307.69	1415.06	no hits
15645_s_at	1247.66	884.889	1094.94	1574.61	951.397	553.859	559.889	no hits
15821_i_at	302.761	326.682	278.041	273.243	350.242	445.81	468.982	no hits
15952_i_at	531.292	488.471	566.114	629.219	339.021	649.036	754.896	no hits
15962_s_at	1018.34	1114.41	1054.98	1233.86	937.319	609.971	679.59	no hits
16091_s_at	314.967	322.822	345.167	330.345	358.886	458.043	545.644	no hits
16136_s_at	561.955	509.599	636.56	695.851	524.214	391.122	398.859	no hits
16150_s_at	583.546	474.709	584.681	444.873	466.482	724.021	784.769	no hits
16392_at	576.157	482.887	426.965	519.515	325.743	328.398	339.592	no hits
16421_i_at	895.299	915.555	752.979	801.851	1112.65	1236.08	1262.77	no hits
16437_s_at	429.829	486.394	466.224	485.819	544.819	758.676	775.61	no hits
16644_s_at	231.255	280.269	699.141	903.464	892.281	854.705	832.952	no hits
16652_s_at	580.881	405.459	531.319	679.377	481.796	323.729	328.836	no hits
16917_at	776.755	531.838	739.364	855.867	862.968	425.604	373.162	no hits
16951_i_at	284.32	340.888	256.692	153.108	266.537	239.119	221.443	no hits
17014_s_at	1164.28	1255.73	831.799	1095.84	1180.94	568.582	530.623	no hits
17021_s_at	502.576	444.185	545.504	513.536	561.208	884.061	931.89	no hits
17061_s_at	539.288	453.835	463.593	562.886	612.101	697.074	859.425	no hits
17122_s_at	640.513	853.245	429.995	815.074	383.368	496.339	476.62	no hits
17125_s_at	1075.73	924.41	1063.19	1146.4	966.201	1549.98	1589.07	no hits
17244_at	900.055	1070.98	821.567	304.868	296.54	371.886	307.834	no hits
17406_i_at	172.46	225.081	259.723	348.672	220.035	326.373	304.833	no hits
17486_at	329.545	392.459	300.633	219.428	349.446	247.591	250.401	no hits
17538_s_at	1071.75	1503.74	2031.08	2128.31	1455.04	1061.23	1033.22	no hits
17544_s_at	593.281	551.57	483.164	229.416	356.073	264.858	233.856	no hits
17564_s_at	486.606	401.596	650.244	598.712	691.13	947.99	904.246	no hits
17939_at	1044.52	866.97	1526.52	1397.08	909.283	1238.16	1257.16	no hits
18046_s_at	775.029	812.26	789.711	774.533	855.214	1253.07	1157.81	no hits
18060_i_at	742.714	627.105	554.324	815.392	586.42	393.396	471.268	no hits
18061_r_at	810.567	575.257	1044.86	898.658	1461.7	815.853	879.121	no hits
18064_r_at	526.383	337.21	318.66	356.3	360.388	503.886	597.767	no hits
18085_r_at	814.881	519.513	1043.79	969.115	969.474	692.218	660.911	no hits
18163_at	1455.17	1323.96	1278.84	1239.38	436.795	498.758	458.007	no hits
18233_at	600.661	539.707	662.995	708.246	367.225	458.375	506.524	no hits
18322_i_at	331.106	205.273	290.023	304.337	302.645	470.725	562.894	no hits
18366_at	328.555	438.839	551.011	500.378	332.941	554.735	484.376	no hits
18373_at	2508.53	2285.66	2541.19	2674.59	1782.18	1548.83	1522.22	no hits
18556_at	548.726	552.402	767.567	493.643	501.673	441.135	484.119	no hits
18703_at	6932.17	7003.67	4719.91	4906.55	2946.38	3056.96	3514.54	no hits
18730_at	569.833	505.563	529.323	605.739	711.499	888.16	1173.48	no hits
18870_at	772.432	707.578	558.001	763.329	717.669	418.874	467.207	no hits
18922_at	1400.52	1262.65	790.461	1155.53	1041.62	743.664	729.293	no hits
18942_at	517.271	537.508	475.764	631.222	431.94	355.42	365.408	no hits
19109_at	328.842	302.398	451.051	576.406	532.672	524.193	522.788	no hits
19329_at	202.261	205.391	216.952	215.923	209.005	544.355	542.906	no hits
19425_i_at	164.01	150.952	335.619	191.353	356.013	471.652	538.72	no hits
19594_i_at	422.663	336.695	456.885	476.057	544.732	629.184	707.342	no hits
19657_s_at	510.668	460.395	508.12	228.197	763.243	584.365	552.413	no hits
19666_at	530.674	539.923	331.978	617.028	188.297	188.257	207.763	no hits
19672_at	214.427	200.36	251.61	237.034	201.539	295.116	352.694	no hits
19706_s_at	625.953	559.897	500.347	360.486	304.979	298.295	313.575	no hits
19838_i_at	905.134	863.93	516.807	936.153	923.458	323.995	344.087	no hits
19844_at	669.297	569.729	724.852	312.701	680.395	534.951	445.73	no hits
20167_i_at	1848.31	1546.27	1663.72	1613.28	2571.34	1198.12	1384.89	no hits
20325_s_at	478.315	429.305	470.01	232.458	446.414	413.443	421.418	no hits
20399_at	1643.54	1430.9	1361.9	1257.77	1552.8	2160.31	2107.26	no hits
20421_at	1172.4	1132.96	1134.32	1234.17	678.508	1035.08	988.134	no hits
20463_s_at	716.304	617.14	747.377	776.353	234.742	678.95	730.127	no hits
20539_s_at	892.261	890.134	704.675	592.223	487.391	612.008	696.241	no hits
20568_i_at	929.387	684.252	735.703	845.448	1341.82	612.677	650.831	no hits
20675_at	379.944	310.252	409.481	479.052	340.772	219.745	220.008	no hits
20700_i_at	231.952	260.066	266.04	219.275	311.931	359.145	383.567	no hits
