# Supplementary material for: Contribution of transcriptional regulation to natural variations in Arabidopsis
Source: Genome Biol. 2005 Mar 15;6(4):R32. doi: 10.1186/gb-2005-6-4-r32 (PMC1088960; doi:10.1186/gb-2005-6-4-r32)
Supplement: Additional File 2 — A table showing samples used in this study [file gb-2005-6-4-r32-S2.xls]

## Sheet: Sheet1
Supplemental Table II: Samples used in this study.
Sample ID	Sample Name	Accession	Sample	Age after planting	Development Stage	Growth Media	Note
ND007005	C24 2wk leaf	C24	2 wk leaf	14 days	vegetative	Soil
ND007006	Col-0 2wk leaf	Col-0	2 wk leaf	14 days	vegetative	Soil
ND007007	Ler 2wk leaf	Ler	2 wk leaf	14 days	vegetative	Soil
ND007008	WS 2wk leaf	WS	2 wk leaf	14 days	vegetative	Soil
ND007009	NO-0 2wk leaf	NO-0	2 wk leaf	14 days	vegetative	Soil
ND007014	C24 4d seedling	C24	4-d-seedling	4 days	vegetative	Soil
ND007015	Col-0 4d seedling	Col-0-0	4-d-seedling	4 days	vegetative	Soil
ND007016	Ler 4d seedling	Ler	4-d-seedling	4 days	vegetative	Soil
ND007017	WS 4d seedling	WS	4-d-seedling	4 days	vegetative	Soil
ND007018	NO-0 4d seedling	NO-0	4-d-seedling	4 days	vegetative	MS salt+Vitamins	0.5% Sucruse+0.5g/L MES
ND007019	C24 5wk leaf	C24	5 wk leaf	38 days	vegetative	MS salt+Vitamins	0.5% Sucruse+0.5g/L MES
ND007020	Col-0 5wk leaf	Col-0-0	5 wk leaf	38 days	vegetative	MS salt+Vitamins	0.5% Sucruse+0.5g/L MES
ND007021	Ler 5wk leaf	Ler	5 wk leaf	38 days	vegetative	MS salt+Vitamins	0.5% Sucruse+0.5g/L MES
ND007022	WS 5wk leaf	WS	5 wk leaf	38 days	vegetative	MS salt+Vitamins	0.5% Sucruse+0.5g/L MES
ND007023	NO-0 5wk leaf	NO-0	5 wk leaf	38 days	vegetative	MS salt+Vitamins	0.5% Sucruse+0.5g/L MES
ND007024	C24 2wk root	C24	2 wk root	17 days	vegetative	MS salt+Vitamins	0.5% Sucruse+0.5g/L MES
ND007025	Col-0 2wk root	Col-0	2 wk root	17 days	vegetative	MS salt+Vitamins	0.5% Sucruse+0.5g/L MES
ND007026	Ler 2wk root	Ler	2 wk root	17 days	vegetative	MS salt+Vitamins	0.5% Sucruse+0.5g/L MES
ND007027	WS 2wk root	WS	2 wk root	17 days	vegetative	MS salt+Vitamins	0.5% Sucruse+0.5g/L MES
ND007028	NO-0 2wk root	NO-0	2 wk root	17 days	vegetative	MS salt+Vitamins	0.5% Sucruse+0.5g/L MES
ND007029	C24 5wk root	C24	5 wk root	38 days	vegetative	MS salt+Vitamins	0.5% Sucruse+0.5g/L MES
ND007030	Col-0 5wk root	Col-0	5 wk root	38 days	vegetative	MS salt+Vitamins	0.5% Sucruse+0.5g/L MES
ND007031	Ler 5wk root	Ler	5 wk root	38 days	vegetative	MS salt+Vitamins	0.5% Sucruse+0.5g/L MES
ND007032	WS 5wk root	WS	5 wk root	38 days	vegetative	MS salt+Vitamins	0.5% Sucruse+0.5g/L MES
ND007033	NO-0 5wk root	NO-0	5 wk root	38 days	vegetative	MS salt+Vitamins	0.5% Sucruse+0.5g/L MES
ND007034	C24 flower	C24	flower	54 days	reproductive	MS salt+Vitamins	0.5% Sucruse+0.5g/L MES
ND007035	Col-0 flower	Col-0	flower	54 days	reproductive	MS salt+Vitamins	0.5% Sucruse+0.5g/L MES
ND007036	Ler flower	Ler	flower	54 days	reproductive	MS salt+Vitamins	0.5% Sucruse+0.5g/L MES
ND007037	WS flower	WS	flower	54 days	reproductive	MS salt+Vitamins	0.5% Sucruse+0.5g/L MES
ND007038	NO-0 flower	NO-0	flower	54 days	reproductive	MS salt+Vitamins	0.5% Sucruse+0.5g/L MES
ND007039	C24 young siliques	C24	young siliques	54 days	reproductive	MS salt+Vitamins	0.5% Sucruse+0.5g/L MES
ND007040	Col-0 young siliques	Col-0	young siliques	54 days	reproductive	MS salt+Vitamins	0.5% Sucruse+0.5g/L MES
ND007041	Ler young siliques	Ler	young siliques	54 days	reproductive	MS salt+Vitamins	0.5% Sucruse+0.5g/L MES
ND007042	WS young siliques	WS	young siliques	54 days	reproductive	MS salt+Vitamins	0.5% Sucruse+0.5g/L MES
ND007043	NO-0 young siliques	NO-0	young siliques	54 days	reproductive	MS salt+Vitamins	0.5% Sucruse+0.5g/L MES
ND007044	C24 inflorescence	C24	inflorescence	54 days	reproductive	MS salt+Vitamins	0.5% Sucruse+0.5g/L MES
ND007045	Col-0 inflorescence	Col-0	inflorescence	54 days	reproductive	MS salt+Vitamins	0.5% Sucruse+0.5g/L MES
ND007046	Ler inflorescence	Ler	inflorescence	54 days	reproductive	MS salt+Vitamins	0.5% Sucruse+0.5g/L MES
ND007047	WS inflorescence	WS	inflorescence	54 days	reproductive	MS salt+Vitamins	0.5% Sucruse+0.5g/L MES
ND007048	NO-0 inflorescence	NO-0	inflorescence	54 days	reproductive	MS salt+Vitamins	0.5% Sucruse+0.5g/L MES
ND007049	C24 mature silique	C24	mature silique	58 days	reproductive	MS salt+Vitamins	0.5% Sucruse+0.5g/L MES
ND007050	Col-0 mature silique	Col-0-0	mature silique	58 days	reproductive	MS salt+Vitamins	0.5% Sucruse+0.5g/L MES
ND007051	Ler mature silique	Ler	mature silique	58 days	reproductive	MS salt+Vitamins	0.5% Sucruse+0.5g/L MES
ND007052	WS mature silique	WS	mature silique	58 days	reproductive	MS salt+Vitamins	0.5% Sucruse+0.5g/L MES
ND007053	NO-0 mature silique	NO-0	mature silique	58 days	reproductive	MS salt+Vitamins	0.5% Sucruse+0.5g/L MES
ND007054	C24 11 wk leaf	C24	11 wk leaf	77 days	reproductive	MS salt+Vitamins	0.5% Sucruse+0.5g/L MES
ND007055	Col-0 11 wk leaf	Col-0	11 wk leaf	77 days	reproductive	MS salt+Vitamins	0.5% Sucruse+0.5g/L MES
ND007056	Ler 11 wk leaf	Ler	11 wk leaf	77 days	reproductive	MS salt+Vitamins	0.5% Sucruse+0.5g/L MES
ND007057	WS 11wk leaf	WS	11 wk leaf	77 days	reproductive	MS salt+Vitamins	0.5% Sucruse+0.5g/L MES
ND007058	NO-0 11 wk leaf	NO-0	11 wk leaf	77 days	reproductive	MS salt+Vitamins	0.5% Sucruse+0.5g/L MES
ND007010	Genomic DNA	Ler	leaf		vegetative	Soil
ND007011	Genomic DNA	Col-0	leaf		vegetative	Soil
ND007012	Genomic DNA	Col-0	leaf		vegetative	Soil
ND007062	Genomic DNA	Col-0	leaf	28 days	vegetative	Soil
ND007065	Genomic DNA	C24	leaf	28 days	vegetative	Soil
ND007066	Genomic DNA	No-0	leaf	28 days	vegetative	Soil
ND007067	Genomic DNA	WS	leaf	28 days	vegetative	Soil
ND007068	Genomic DNA	Ler	leaf	28 days	vegetative	Soil
ND007101	Genomic DNA	C24	leaf	28 days	vegetative	Soil
ND007102	Genomic DNA	C24	leaf	28 days	vegetative	Soil
ND007103	Genomic DNA	C24	leaf	28 days	vegetative	Soil
ND007104	Genomic DNA	No-0	leaf	28 days	vegetative	Soil
ND007105	Genomic DNA	No-0	leaf	28 days	vegetative	Soil
ND007106	Genomic DNA	No-0	leaf	28 days	vegetative	Soil
ND007107	Genomic DNA	WS	leaf	28 days	vegetative	Soil
ND007108	Genomic DNA	WS	leaf	28 days	vegetative	Soil
ND007109	Genomic DNA	WS	leaf	28 days	vegetative	Soil
