# Supplementary material for: Contribution of transcriptional regulation to natural variations in Arabidopsis
Source: Genome Biol. 2005 Mar 15;6(4):R32. doi: 10.1186/gb-2005-6-4-r32 (PMC1088960; doi:10.1186/gb-2005-6-4-r32)
Supplement: Additional File 3 — A table showing correlations between raw and normalized RNA hybridization indices among all 50 samples [file gb-2005-6-4-r32-S3.xls]

## Sheet: Sheet1
Sample	Corr between rRHI and nRHI in selected probe sets	Corr between rRHI and nRHI in ALL probe sets
Col 4d seedling	0.883143	0.792413
Col 2wk leaf	0.88225	0.802113
Col 5 wk leaf	0.872279	0.832318
Col 11 wk leaf	0.873179	0.810089
Col 2wk root	0.866863	0.880499
Col 5 wk root	0.854824	0.86528
Col inflorescence	0.86533	0.803495
Col flower	0.869528	0.809219
Col young siliques	0.866043	0.801094
Col mature silique	0.86797	0.846436
C24 4d seedling	0.882884	0.791274
C24 2wk leaf	0.884279	0.78331
C24 5 wk leaf	0.879086	0.794433
C24 11 wk leaf	0.879282	0.790824
C24 2wk root	0.867601	0.846404
C24 5 wk root	0.855734	0.833258
C24 inflorescence	0.878103	0.813707
C24 flower	0.86478	0.794985
C24 young siliques	0.870231	0.81385
C24 mature silique	0.86973	0.826411
Ler 4d seedling	0.87811	0.805002
Ler 2wk leaf	0.879178	0.79433
Ler 5 wk leaf	0.86717	0.775367
Ler 11 wk leaf	0.869121	0.804475
Ler 2wk root	0.873216	0.855768
Ler 5 wk root	0.875124	0.860846
Ler inflorescence	0.859439	0.810367
Ler flower	0.854986	0.824609
Ler young siliques	0.87253	0.822337
Ler mature silique	0.861827	0.805729
WS 4d seedling	0.873359	0.785553
WS 2wk leaf	0.876165	0.771911
WS 5 wk leaf	0.872422	0.7716
WS 11wk leaf	0.857431	0.783688
WS 2wk root	0.866043	0.835364
WS 5 wk root	0.868782	0.880716
WS inflorescence	0.865974	0.782995
WS flower	0.855157	0.798047
WS young siliques	0.874631	0.803493
WS mature silique	0.87157	0.813765
NO-0 4d seedling	0.884183	0.741878
NO-0 2wk leaf	0.88542	0.756108
NO-0 5wk leaf	0.888642	0.74796
NO-0 11 wk leaf	0.871104	0.772845
NO-0 2wk root	0.86853	0.851032
NO-0 5 wk root	0.873613	0.853338
NO-0 inflorescence	0.879336	0.763404
NO-0 flower	0.865272	0.77405
NO-0 young siliques	0.87464	0.795651
NO-0 mature silique	0.863255	0.755543
