# Supplementary material for: Contribution of transcriptional regulation to natural variations in Arabidopsis
Source: Genome Biol. 2005 Mar 15;6(4):R32. doi: 10.1186/gb-2005-6-4-r32 (PMC1088960; doi:10.1186/gb-2005-6-4-r32)
Supplement: Additional File 4 — (a) One-way and (b) two-way ANOVA tables from analysis of variance [file gb-2005-6-4-r32-S4.xls]

## Sheet: one-way ANOVA example
Supplemental Table IV. Examples of one-way and two-way ANOVA tables from analysis of variance (ANOVA)
a) One-way analysis of variance (ANOVA) for gene 11986_at
Data Table x1:
Sample	y	strain
Col.2wk.leaf	0.536053	Col-0 leaf
Col.5.wk.leaf	0.422233	Col-0 leaf
Col.11.wk.leaf	0.15056	Col-0 leaf
C24.2wk.leaf	0.495695	C24 leaf
C24.5.wk.leaf	0.516015	C24 leaf
C24.11.wk.leaf	0.62293	C24 leaf
Ler.2wk.leaf	0.495695	Ler leaf
Ler.5.wk.leaf	0.201634	Ler leaf
Ler.11.wk.leaf	0.298658	Ler leaf
WS.2wk.leaf	0.790772	WS-2 leaf
WS.5.wk.leaf	0.704872	WS-2 leaf
WS.11wk.leaf	0.545968	WS-2 leaf
NO.0.2wk.leaf	0.565597	NO-0 leaf
NO.0.5wk.leaf	0.389567	NO-0 leaf
NO.0.11.wk.leaf	0.432959	NO-0 leaf
*** Analysis of Variance Model ***
Short Output:
Call:
aov(formula = y ~ strain, data = x1)
Terms:
	strain	Residuals
Sum of Squares	0.236378	0.180376
Deg. of Freedom	4	10
Residual standard error: 0.1343042
Estimated effects are balanced
	Df	Sum of Sq	Mean Sq	F Value	Pr(F)
strain	4	0.236378	0.0590945	3.27618	0.0582596
Residuals	10	0.180376	0.0180376
b) Two-way analysis of variance (ANOVA) for gene 11986_at
Data Table x2:
Sample	y	strain	Organ
Col.4d.seedling	0.364595	col	seedlings
Col.2wk.leaf	0.539562	col	leaf
Col.5.wk.leaf	0.419141	col	leaf
Col.11.wk.leaf	0.154926	col	leaf11
Col.2wk.root	-0.265745	col	root
Col.5.wk.root	0.272307	col	root
Col.inflorescence	0.539635	col	inflorescence
Col.flower	0.141148	col	flower
Col.young.siliques	0.2978	col	young silique
Col.mature.silique	0.285024	col	mature silique
C24.4d.seedling	0.822897	C24	seedlings
C24.2wk.leaf	0.494137	C24	leaf
C24.5.wk.leaf	0.515063	C24	leaf
C24.11.wk.leaf	0.618876	C24	leaf11
C24.2wk.root	0.0808288	C24	root
C24.5.wk.root	0.18022	C24	root
C24.inflorescence	0.568356	C24	inflorescence
C24.flower	0.735786	C24	flower
C24.young.siliques	0.688635	C24	young silique
C24.mature.silique	0.841621	C24	mature silique
Ler.4d.seedling	0.331306	ler	seedlings
Ler.2wk.leaf	0.494084	ler	leaf
Ler.5.wk.leaf	0.201788	ler	leaf
Ler.11.wk.leaf	0.298686	ler	leaf11
Ler.2wk.root	0.272776	ler	root
Ler.5.wk.root	0.193211	ler	root
Ler.inflorescence	0.213685	ler	inflorescence
Ler.flower	0.267164	ler	flower
Ler.young.siliques	0.799161	ler	young silique
Ler.mature.silique	0.903424	ler	mature silique
WS.4d.seedling	0.238352	WS	seedlings
WS.2wk.leaf	0.78974	WS	leaf
WS.5.wk.leaf	0.707359	WS	leaf
WS.11wk.leaf	0.549227	WS	leaf11
WS.2wk.root	0.497778	WS	root
WS.5.wk.root	0.610684	WS	root
WS.inflorescence	0.10817	WS	inflorescence
WS.flower	0.0673341	WS	flower
WS.young.siliques	0.602602	WS	young silique
WS.mature.silique	0.570967	WS	mature silique
NO.0.4d.seedling	0.200975	NO	seedlings
NO.0.2wk.leaf	0.563109	NO	leaf
NO.0.5wk.leaf	0.391331	NO	leaf
NO.0.11.wk.leaf	0.43041	NO	leaf11
NO.0.2wk.root	0.642116	NO	root
NO.0.5.wk.root	0.49434	NO	root
NO.0.inflorescence	0.395352	NO	inflorescence
NO.0.flower	0.320609	NO	flower
NO.0.young.siliques	0.814094	NO	young silique
NO.0.mature.silique	0.642735	NO	mature silique
*** Analysis of Variance Model ***
Short Output:
Call:
aov(formula = y ~ strain * Organ, data = x2)
Terms:
	strain	Organ	strain:Organ	Residuals
Sum of Squares	0.458295	0.80527	1.46797	0.238483
Deg. of Freedom	4	7	28	10
Residual standard error: 0.1544288
Estimated effects may be unbalanced
	Df	Sum of Sq	Mean Sq	F Value	Pr(F)
strain	4	0.458295	0.114574	4.80428	0.0201435
Organ	7	0.80527	0.115039	4.82377	0.0129628
strain:Organ	28	1.46797	0.0524274	2.19837	0.095287
Residuals	10	0.238483	0.0238483
