# Supplementary material for: Contribution of transcriptional regulation to natural variations in Arabidopsis
Source: Genome Biol. 2005 Mar 15;6(4):R32. doi: 10.1186/gb-2005-6-4-r32 (PMC1088960; doi:10.1186/gb-2005-6-4-r32)
Supplement: Additional File 5 — A table showing an example of the Pearson correlation coefficients matrix for a particular gene obtained from 10 pair-wise comparisons among the five accessions [file gb-2005-6-4-r32-S5.xls]

## Sheet: Sheet1
Supplemental Table V: An example of the Pearson Correlation Coefficients matrix for a particular gene obtained from 10 pair-wise comparisons among the five accessions.
12220_at	Col-0	C24	Ler	WS-2	NO-0
Col-0	1	-0.418594	-0.512352	0.132186	-0.114648
C24	-	1	0.0471943	0.279689	-0.633277
Ler	-	-	1	-0.103943	0.386383
WS-2	-	-	-	1	-0.193844
NO-0	-	-	-	-	1
