# Supplementary material for: Contribution of transcriptional regulation to natural variations in Arabidopsis
Source: Genome Biol. 2005 Mar 15;6(4):R32. doi: 10.1186/gb-2005-6-4-r32 (PMC1088960; doi:10.1186/gb-2005-6-4-r32)
Supplement: Additional File 7 — A table showing mRNA expression of genes identified from two-way ANOVA [file gb-2005-6-4-r32-S7.xls]

## Sheet: Sheet1
Supplemental Table VII: mRNA expression of genes identified from two-way ANOVA
Probeset	Col 4d seedling	Col 2wk leaf	Col 5 wk leaf	Col 11 wk leaf	Col 2wk root	Col 5 wk root	Col inflorescence	Col flower	Col young siliques	Col mature silique	Col express	C24 4d seedling	C24 2wk leaf	C24 5 wk leaf	C24 11 wk leaf	C24 2wk root	C24 5 wk root	C24 inflorescence	C24 flower	C24 young siliques	C24 mature silique	C24 express	Ler 4d seedling	Ler 2wk leaf	Ler 5 wk leaf	Ler 11 wk leaf	Ler 2wk root	Ler 5 wk root	Ler inflorescence	Ler flower	Ler young siliques	Ler mature silique	Ler express	WS 4d seedling	WS 2wk leaf	WS 5 wk leaf	WS 11wk leaf	WS 2wk root	WS 5 wk root	WS inflorescence	WS flower	WS young siliques	WS mature silique	WS express	NO-0 4d seedling	NO-0 2wk leaf	NO-0 5wk leaf	NO-0 11 wk leaf	NO-0 2wk root
13053_at	0.213122	0.20711	0.212244	0.208406	0.217516	0.214023	4.52229	0.203432	1.17274	10.5941	10.5941	0.467467	0.241072	0.251793	0.216715	0.215093	0.226071	6.25069	0.212512	3.63313	5.85231	6.25069	0.187541	0.218465	0.220117	0.190897	0.200453	0.207548	4.88839	0.187926	0.18731	3.82561	4.88839	0.238158	0.231362	0.248753	0.266614	0.219567	0.223307	10.7214	0.219369	0.717804	6.28004	10.7214	0.199977	0.210413	0.21687	0.207631	0.201439
13201_at	0.101157	0.08689	0.093567	0.0900698	0.0857567	0.0836759	1.31735	0.0925774	0.302458	4.14585	4.14585	2.1641	0.084714	0.0817035	0.0852844	0.0833235	0.0901071	2.723	0.0783207	0.628337	1.59288	2.723	0.194068	0.121545	0.117213	0.252439	0.115377	0.113925	4.52724	0.159321	0.108554	1.01484	4.52724	0.283639	0.0839171	0.0830284	0.0968274	0.0724162	0.0702331	4.1514	0.0810954	0.27576	1.22162	4.1514	0.117639	0.103338	0.0985243	0.228134	0.0759307
16892_at	0.226902	0.231862	0.221367	0.273631	0.220202	0.219593	0.694833	3.21372	1.00378	0.351543	3.21372	0.194355	0.232013	0.231939	0.207706	0.187713	0.1932	0.544698	3.25862	0.441609	0.50447	3.25862	0.173072	0.197963	0.196469	0.334109	0.173205	0.173721	1.31804	2.63674	0.386492	0.195269	2.63674	0.183777	0.20819	0.210874	0.205759	0.18841	0.187356	0.742006	3.71412	0.32392	0.268887	3.71412	0.20513	0.227369	0.220915	0.221353	0.210547
18295_s_at	0.151442	0.164187	0.148485	0.150133	0.160867	0.146159	8.10178	0.147735	2.36609	17.6978	17.6978	0.257374	0.155616	0.148995	0.15092	0.139938	0.149099	11.7767	0.127861	5.38245	13.3034	13.3034	0.166295	0.188035	0.173035	0.201608	0.167003	0.172952	14.6431	0.177989	0.152769	8.31009	14.6431	0.133962	0.130363	0.127087	0.148904	0.122959	0.125565	13.6114	0.128473	1.0156	9.37599	13.6114	0.147381	0.148241	0.148534	0.153432	0.151033
16025_s_at	0.511016	0.29054	0.311998	0.287643	0.253239	0.230974	17.1975	0.248856	5.73446	21.7553	21.7553	16.8357	0.339956	0.336484	0.262892	0.277052	0.270646	19.4801	0.228853	14.6287	16.6468	19.4801	1.67374	0.387183	0.401257	0.504194	0.317224	0.330393	23.722	0.480472	0.302096	19.0656	23.722	1.47755	0.312501	0.315099	0.433206	0.259846	0.275674	21.4316	0.266809	2.83102	17.1297	21.4316	0.593558	0.280674	0.253157	0.649411	0.199263
18229_at	0.370691	0.423567	0.383589	0.36424	0.348263	0.351927	2.1421	0.331419	0.483727	2.98093	2.98093	0.545922	0.369615	0.380998	0.30151	0.314124	0.336133	4.65442	0.276048	0.305065	0.449163	4.65442	0.316613	0.366587	0.403019	0.31748	0.309189	0.303876	4.52496	0.288068	0.295742	0.416469	4.52496	0.380297	0.400609	0.372173	0.435582	0.328306	0.32519	5.31417	0.29862	0.347475	0.878842	5.31417	0.289378	0.305793	0.299014	0.27784	0.243627
16896_s_at	1.56918	0.169507	0.18147	1.06282	0.174074	0.158657	0.494215	0.170694	0.571054	1.0246	1.56918	9.06795	0.228406	0.213123	0.201281	0.257581	0.226761	2.57878	0.219363	1.38559	0.22108	9.06795	7.51582	0.205571	0.202952	0.328077	0.201411	0.196238	0.309665	0.237905	0.192306	0.201046	7.51582	0.954428	0.156967	0.16494	0.229766	0.170191	0.165713	0.175307	0.163708	0.157546	0.166126	0.954428	2.95774	0.130035	0.145702	0.244348	0.140656
17282_s_at	0.757459	0.159038	0.146719	0.133053	0.13092	0.123151	0.358376	0.124858	0.168412	1.37412	1.37412	1.31319	0.181581	0.188871	0.153543	0.139823	0.151313	1.07247	0.139636	0.195815	0.152274	1.31319	0.678698	0.209713	0.200395	0.177769	0.166039	0.172343	0.647468	0.156816	0.153489	0.182784	0.678698	0.266927	0.166954	0.147666	0.145837	0.130151	0.129247	0.266156	0.133921	0.122304	0.166303	0.266927	0.259015	0.153279	0.146691	0.143462	0.130306
12731_f_at	0.432602	0.531835	0.488075	0.486331	0.435828	0.437894	0.427141	0.424987	0.443964	13.8087	13.8087	0.348664	0.399327	0.380977	0.387631	0.370509	0.359614	0.366411	0.362168	0.381222	0.372599	0.399327	0.384818	0.410654	0.421168	0.442856	0.402896	0.41875	0.406062	0.416012	0.382529	0.429207	0.442856	0.360804	0.377917	0.402494	0.39811	0.363115	0.351127	0.366323	0.356615	0.359093	0.385588	0.402494	0.389334	0.3833	0.456203	0.421803	0.384339
18872_at	2.38674	0.121709	0.134718	0.164342	0.10628	0.108043	0.753587	0.111243	0.233914	2.29541	2.38674	2.15991	0.15433	0.161303	0.165315	0.128499	0.127763	1.40651	0.129251	0.383898	0.348851	2.15991	1.73873	0.11366	0.111908	0.150763	0.0954897	0.0968615	1.11279	0.110126	0.0953882	0.458717	1.73873	1.41146	0.0969614	0.107205	0.118813	0.093369	0.0883791	1.07633	0.1325	0.129768	0.527405	1.41146	1.95718	0.145333	0.152739	0.201175	0.128141
17310_at	4.52252	0.264316	0.268728	0.263323	0.250539	0.240325	2.19019	0.228208	0.537034	8.12016	8.12016	5.65541	0.238405	0.290355	0.232502	0.222349	0.20915	4.13592	0.212186	0.712059	0.287939	5.65541	3.11181	0.289173	0.318861	0.377746	0.256411	0.24242	2.97506	0.2786	0.274688	0.491755	3.11181	1.45682	0.304432	0.317031	0.337101	0.257555	0.255119	1.54781	0.311324	0.300385	0.582791	1.54781	1.45919	0.255394	0.213064	0.31436	0.173103
15984_s_at	0.097945	0.0998043	0.0934788	0.0816879	0.0853287	0.0836836	2.67428	0.0846905	0.682433	10.0259	10.0259	0.0871028	0.0882942	0.082817	0.0617867	0.0709736	0.0711146	2.55311	0.0721599	1.60575	6.03715	6.03715	0.108339	0.124129	0.122392	0.10506	0.1215	0.107809	10.8133	0.106803	0.0946225	3.86768	10.8133	0.0913815	0.0880264	0.0925799	0.0850143	0.079468	0.0794188	9.83945	0.0656348	0.558621	3.59212	9.83945	0.0732674	0.0867917	0.0708314	0.0721163	0.072231
16575_s_at	5.32421	0.241866	0.24361	0.235631	0.185864	0.197403	9.06946	0.198475	2.32167	25.7007	25.7007	6.41557	0.238729	0.239347	0.203328	0.197214	0.197803	9.63024	0.193185	4.69353	10.5078	10.5078	4.73255	0.201992	0.180919	0.196711	0.152053	0.1607	14.348	0.186785	0.158181	9.03042	14.348	3.34261	0.237066	0.19874	0.230661	0.190957	0.191113	14.5738	0.19484	0.715337	14.1945	14.5738	6.36103	0.248128	0.2245	0.292229	0.175233
17871_at	9.27643	0.27061	0.305817	0.304511	0.312135	0.288816	0.299814	0.311109	0.309898	0.340078	9.27643	0.278584	0.278159	0.320269	0.297789	0.352529	0.354498	0.323127	0.324973	0.30768	0.34389	0.354498	0.28848	0.313126	0.331758	0.266945	0.337132	0.333881	0.346273	0.320328	0.344768	0.320866	0.346273	0.379318	0.391872	0.354436	0.309869	0.406984	0.401473	0.386837	0.389223	0.452843	0.440479	0.452843	0.373171	0.399358	0.352862	0.357158	0.41568
18715_at	0.361143	0.242901	0.248818	0.244958	0.23253	0.224003	1.48219	0.211692	0.278953	2.66181	2.66181	1.36232	0.205512	0.244488	0.202276	0.229334	0.240749	2.3205	0.198831	0.201995	0.343797	2.3205	0.465808	0.239903	0.232885	0.181435	0.213052	0.211994	2.03733	0.215558	0.211526	0.280717	2.03733	0.36827	0.230417	0.208144	0.239397	0.201477	0.197223	2.0818	0.206345	0.229803	0.528129	2.0818	0.34595	0.23329	0.205327	0.207379	0.175652
13199_r_at	1.17887	0.389602	0.46765	0.428568	0.380874	0.393356	25.5554	0.413075	18.8528	27.1602	27.1602	28.3481	0.434826	0.552419	0.485133	0.511954	0.503293	26.7144	0.357053	25.1265	26.0458	28.3481	3.27398	0.363593	0.336517	0.925816	0.320066	0.377981	21.2227	0.984375	0.27229	20.2989	21.2227	5.89387	0.571719	0.580576	1.33122	0.524801	0.56863	36.4122	0.555662	10.6679	34.5287	36.4122	1.94633	0.510824	0.448239	3.3346	0.339193
12080_at	0.11843	0.131673	0.127086	0.126144	0.119312	0.121246	3.45526	0.119848	0.550825	10.4042	10.4042	0.13572	0.150334	0.150038	0.128666	0.119377	0.13052	4.1728	0.120816	1.465	5.04116	5.04116	0.104245	0.14788	0.126373	0.114862	0.115263	0.113703	7.02542	0.108303	0.106208	3.54318	7.02542	0.151675	0.139494	0.150045	0.144205	0.115554	0.125407	8.22488	0.120213	0.315842	5.59476	8.22488	0.118995	0.132109	0.123727	0.123586	0.11626
18958_s_at	1.05215	0.972143	0.901788	0.738791	1.04978	0.960457	1.24226	0.846539	0.968337	0.978993	1.24226	0.884973	0.720085	0.713756	0.731081	1.01623	1.04122	0.962073	0.77201	0.804088	0.865584	1.04122	1.01515	0.701777	0.726677	0.75444	1.01944	0.964261	0.862244	0.81656	1.01084	0.926736	1.01944	0.989915	0.875888	0.763874	0.688459	0.91192	0.987356	0.783941	0.804625	9.12457	0.95123	9.12457	0.844881	0.751331	0.720998	0.714059	1.03677
19918_at	1.86964	0.228352	0.213518	0.226208	0.218211	0.214844	1.73036	0.220063	0.42519	4.49433	4.49433	2.64553	0.226512	0.226159	0.18979	0.204842	0.19911	2.90517	0.208755	0.468927	0.494982	2.90517	1.81908	0.20802	0.206007	0.227966	0.184635	0.181655	2.67222	0.214028	0.191697	0.876499	2.67222	0.984562	0.190727	0.17153	0.217399	0.176876	0.17955	1.48287	0.200106	0.191651	0.499231	1.48287	1.56393	0.227342	0.177399	0.315066	0.185109
12435_s_at	0.265008	0.256771	0.248432	0.267456	0.255993	0.269605	1.00539	0.255419	0.44072	4.2493	4.2493	0.24991	0.276822	0.258167	0.234099	0.240377	0.252489	0.886327	0.234344	0.730338	2.29694	2.29694	0.223643	0.231897	0.239398	0.238743	0.246994	0.222364	1.78796	0.233095	0.227979	2.99231	2.99231	0.245373	0.246619	0.243241	0.23508	0.243202	0.236115	3.22714	0.240723	0.299694	5.44063	5.44063	0.23035	0.230811	0.223938	0.238659	0.218694
13198_i_at	0.986738	0.343379	0.414955	0.363333	0.286732	0.312321	20.1504	0.279807	12.7998	20.1644	20.1644	24.4768	0.339303	0.50481	0.476431	0.426563	0.43624	22.8174	0.313553	22.6772	21.7462	24.4768	2.81352	0.326175	0.340258	0.879104	0.26448	0.327411	17.9596	0.809042	0.234568	16.8984	17.9596	4.71888	0.476584	0.451305	1.19687	0.433661	0.474404	28.2048	0.454419	8.96469	26.1802	28.2048	1.74675	0.442218	0.461461	2.87836	0.3394
18320_s_at	0.131815	0.134329	0.137232	0.133564	0.128294	0.121071	0.447761	5.13623	0.691644	0.236948	5.13623	0.112769	0.136696	0.136406	0.134102	0.116634	0.122717	0.361332	6.10817	0.332099	0.137544	6.10817	0.120934	0.148168	0.147625	0.216029	0.124725	0.132129	0.260219	3.51866	0.446233	0.152546	3.51866	0.141784	0.149106	0.131234	0.138941	0.127888	0.12734	0.231336	3.42583	0.296858	0.146158	3.42583	0.117269	0.125266	0.122238	0.116608	0.113736
20375_at	2.0683	0.382621	0.398013	0.341493	0.313808	0.306497	1.83592	0.326791	0.483811	6.93427	6.93427	3.90474	0.45799	0.451513	0.345629	0.33852	0.371295	2.91564	0.339914	0.777583	1.68584	3.90474	3.23194	0.417229	0.370852	0.328568	0.291171	0.311882	2.74711	0.283141	0.290184	1.53169	3.23194	1.92971	0.398058	0.407293	0.439244	0.315147	0.327866	3.17092	0.306198	0.389636	2.05696	3.17092	1.59806	0.412212	0.355715	0.333647	0.31515
20052_at	0.27599	0.300633	0.333737	0.301816	0.307483	0.2974	5.29009	0.300141	1.69596	10.0563	10.0563	0.299014	0.337862	0.344944	0.275749	0.288358	0.317541	3.25165	0.269909	1.73212	5.69796	5.69796	0.258796	0.292207	0.30482	0.285805	0.299923	0.290727	3.00659	0.278741	0.254763	5.61941	5.61941	0.33905	0.343218	0.346765	0.349536	0.313478	0.342173	3.54724	0.316218	0.416493	8.91425	8.91425	0.232024	0.24119	0.216778	0.239345	0.222011
20412_s_at	1.49439	0.834813	0.890751	0.836676	0.786394	0.783585	15.4636	0.614271	4.15947	30.493	30.493	4.87918	0.845363	0.93022	0.680068	0.645524	0.743969	19.5691	0.533536	7.13478	17.0488	19.5691	2.65683	0.983096	1.06474	0.776746	0.76968	0.789057	25.4175	0.69403	0.808977	17.5751	25.4175	1.77367	1.03066	0.924128	1.11104	0.858099	0.800873	29.5377	0.678385	2.08079	32.5498	32.5498	1.69291	0.742937	0.665753	0.698929	0.626129
13200_s_at	0.266732	0.166738	0.172401	0.157826	0.1336	0.131786	4.27796	0.135303	1.102	14.4551	14.4551	0.553551	0.144985	0.143944	0.122573	0.123045	0.137929	6.33383	0.111917	2.61667	6.17952	6.33383	0.28885	0.169918	0.153869	0.154224	0.141509	0.137959	6.78634	0.155057	0.133396	2.95546	6.78634	0.213086	0.178554	0.149673	0.166146	0.119456	0.128279	8.26304	0.120099	0.580527	4.90116	8.26304	0.273668	0.194794	0.155572	0.17744	0.126914
18558_at	1.79185	0.284175	0.34543	0.30686	0.271881	0.302807	4.66552	0.294224	0.826239	11.3978	11.3978	5.88169	0.243899	0.246573	0.335506	0.245018	0.250844	4.22622	0.292917	1.64152	3.16629	5.88169	1.95827	0.208202	0.217934	0.308593	0.204803	0.2301	4.85351	1.78065	0.267353	3.3434	4.85351	0.94064	0.253312	0.240283	0.327776	0.221175	0.252509	4.43747	0.359105	0.464032	3.76429	4.43747	2.07069	0.353803	0.340131	0.761848	0.278462
12085_at	1.04552	0.189172	0.212158	0.210784	0.189826	0.200008	2.13735	0.186537	0.434386	5.96743	5.96743	1.95793	0.18253	0.194452	0.194523	0.185663	0.177551	2.31396	0.160385	0.728312	1.44549	2.31396	1.53974	0.221379	0.228862	0.190634	0.185374	0.185392	3.00024	0.164646	0.191688	1.35675	3.00024	0.776939	0.256925	0.243134	0.245142	0.22245	0.210851	2.77353	0.219691	0.29251	2.3678	2.77353	0.843641	0.209073	0.173905	0.247356	0.184543
13194_at	0.309726	0.29138	0.330064	0.31827	0.256601	0.281645	24.305	0.278888	8.9854	28.8418	28.8418	0.66811	0.229333	0.203801	0.235862	0.187349	0.205775	16.2518	0.183714	14.6854	16.8443	16.8443	0.292613	0.274572	0.235044	0.296006	0.224041	0.237146	21.697	0.460244	0.197707	18.7731	21.697	0.389202	0.335173	0.314743	0.552335	0.242368	0.288541	29.3761	0.287935	4.31544	24.5392	29.3761	0.255955	0.249693	0.187058	0.294464	0.195133
20221_at	0.152722	0.168558	0.16665	0.183048	0.152469	0.168386	1.55801	0.159761	0.423896	5.03267	5.03267	0.18285	0.177619	0.179081	0.164367	0.159898	0.171951	2.1843	0.160052	0.985118	2.28114	2.28114	0.175069	0.193625	0.194702	0.159994	0.187129	0.184573	3.73242	0.175184	0.180935	1.07773	3.73242	0.170786	0.178687	0.17379	0.175779	0.15995	0.160226	4.40199	0.146912	0.300122	1.907	4.40199	0.202357	0.207009	0.187176	0.205733	0.17324
20222_g_at	0.152073	0.139342	0.148212	0.152791	0.137597	0.143873	2.21993	0.130578	0.572952	6.10132	6.10132	0.157687	0.120676	0.148125	0.135431	0.137459	0.144139	2.48419	0.134905	1.42331	3.21878	3.21878	0.145975	0.158404	0.149464	0.126143	0.146821	0.138163	4.27828	0.151872	0.139474	1.55286	4.27828	0.136714	0.125666	0.128284	0.126242	0.114845	0.122716	4.58574	0.118439	0.313756	2.34382	4.58574	0.162207	0.160963	0.136305	0.158619	0.138407
15983_s_at	0.227292	0.25129	0.260857	0.231089	0.219976	0.232248	8.81043	0.219415	2.30754	24.7163	24.7163	0.312323	0.193472	0.238044	0.21361	0.193184	0.23006	10.3487	0.188148	4.41838	8.46486	10.3487	0.23608	0.2401	0.274725	0.233183	0.241686	0.227609	18.1992	0.238721	0.198911	8.44099	18.1992	0.229434	0.213895	0.205131	0.230174	0.198726	0.201613	17.4233	0.19377	0.967999	9.67304	17.4233	0.235633	0.239625	0.197817	0.242478	0.182394
17893_at	0.275148	0.179308	0.182533	0.172989	0.147494	0.15235	0.212948	0.139906	0.16734	0.405563	0.405563	0.56741	0.159858	0.156306	0.136448	0.142739	0.147683	0.361328	0.156857	0.138133	0.137284	0.56741	0.272105	0.190993	0.189715	0.152796	0.156386	0.155539	0.239983	0.157773	0.153683	0.167798	0.272105	0.257675	0.154061	0.14328	0.158553	0.127172	0.130534	0.175444	0.137392	0.152075	0.161756	0.257675	0.208003	0.148866	0.149345	0.163967	0.113282
15747_at	0.472517	0.181934	0.175755	0.186806	0.165121	0.167282	0.288131	0.160833	0.185636	0.648144	0.648144	1.03325	0.250904	0.260989	0.226147	0.213576	0.234121	0.517343	0.221398	0.2537	0.232359	1.03325	0.977245	0.216466	0.204858	0.217077	0.208517	0.244637	0.353714	0.198948	0.184638	0.25343	0.977245	0.450975	0.205307	0.199366	0.185537	0.169556	0.171592	0.205035	0.170022	0.178905	0.21563	0.450975	0.708197	0.20227	0.200714	0.205644	0.189845
19355_s_at	0.331875	0.366836	0.323163	0.312518	0.319061	0.361368	0.820956	0.29761	0.39738	1.02659	1.02659	0.802954	0.374448	0.339692	0.323287	0.331383	0.362432	2.27343	0.322426	0.438883	0.330483	2.27343	0.359062	0.289233	0.269984	0.31321	0.249236	0.237631	0.730579	0.26899	0.263478	0.275694	0.730579	0.25595	0.248221	0.25792	0.282267	0.234156	0.232462	0.314903	0.255945	0.247695	0.242931	0.314903	0.339063	0.306327	0.329534	0.351037	0.304638
16425_s_at	4.69222	0.541923	0.51003	0.445384	0.359692	0.355337	20.1917	0.360198	6.9283	23.7655	23.7655	13.1348	0.427924	0.485895	0.365214	0.344084	0.308453	18.1431	0.2954	11.5644	14.5029	18.1431	3.13213	0.400927	0.395031	0.346956	0.261866	0.237382	13.7383	0.336028	0.272341	11.392	13.7383	1.72036	0.454333	0.363503	0.394187	0.253705	0.264548	15.1837	0.281573	1.4312	12.8603	15.1837	2.95814	0.394031	0.302416	0.4569	0.208662
18717_at	0.637254	0.702203	0.767482	0.72151	0.657674	0.616606	5.63668	0.616959	1.20882	12.5439	12.5439	2.49314	0.727673	0.769483	0.632329	0.567705	0.68575	7.8265	0.578337	1.49161	3.79381	7.8265	0.703457	0.729321	0.790326	0.687479	0.594589	0.648819	11.6056	0.667865	0.628179	3.86762	11.6056	0.677711	0.676403	0.742357	0.877525	0.534331	0.527479	10.4319	0.572868	0.944449	4.04869	10.4319	0.652695	0.698675	0.640133	0.7098	0.629984
19435_at	0.196184	0.208414	0.192173	0.186539	0.235019	0.241115	0.174094	1.97414	0.182516	0.198824	1.97414	0.187112	0.187249	0.183275	0.168724	0.229753	0.237917	0.167319	0.170063	0.157286	0.188912	0.237917	0.204941	0.213533	0.22456	0.199794	0.247799	0.231335	0.201699	0.190736	0.18505	0.228956	0.247799	0.188608	0.188429	0.218001	0.175063	0.202831	0.224419	0.150485	0.154862	0.181785	0.194674	0.224419	0.303791	0.311932	0.279172	0.263035	0.28603
20035_at	3.2784	0.139464	0.13521	0.138491	0.133367	0.134846	0.173215	0.349557	0.468602	0.149378	3.2784	2.84621	0.192337	0.177192	0.166375	0.166935	0.169745	0.168863	0.318853	0.397834	0.194541	2.84621	6.93013	0.240399	0.217457	0.177501	0.211593	0.211852	0.221311	0.20442	0.204586	0.208365	6.93013	3.77398	0.158913	0.13832	0.126565	0.135403	0.133794	0.139059	0.20287	0.244492	0.155229	3.77398	0.666808	0.179873	0.162877	0.174568	0.15886
19003_at	1.21656	0.237495	0.261452	0.223777	0.2622	0.263452	0.622554	0.223051	0.302082	2.13403	2.13403	1.71912	0.253968	0.263392	0.20103	0.250957	0.254212	0.789118	0.201216	0.305251	0.478238	1.71912	1.83741	0.279115	0.267619	0.22106	0.283015	0.298851	1.13592	0.404959	0.270448	0.589406	1.83741	1.34296	0.318541	0.289924	0.284682	0.298618	0.290347	1.03367	0.248944	0.323238	0.697713	1.34296	1.67671	0.297367	0.244158	0.235994	0.255077
17710_at	0.186732	0.189191	0.196199	0.18642	0.179729	0.170926	0.166559	0.168803	0.218752	0.180027	0.218752	0.233346	0.27449	0.301263	0.253209	0.21641	0.235473	0.22306	0.230138	0.22402	0.2486	0.301263	0.179705	0.240708	0.254046	0.208322	0.195484	0.192477	0.206697	0.199209	0.185794	0.192381	0.254046	0.871047	0.224869	0.22461	0.229541	0.195087	0.191975	0.217263	0.204706	0.219491	0.207872	0.871047	0.219122	0.259257	0.239271	0.227541	0.226085
13675_s_at	0.245337	0.23895	0.247299	0.257112	0.219148	0.221313	0.36102	0.215873	0.285635	0.559047	0.559047	0.535277	0.299681	0.308876	0.260387	0.320848	0.306249	0.748098	0.245377	0.281816	0.278253	0.748098	0.362402	0.293524	0.286139	0.262189	0.279706	0.240159	0.321121	0.267437	0.24763	0.247171	0.362402	0.264358	0.236471	0.237112	0.210669	0.203099	0.204413	0.244642	0.207676	0.225391	0.304055	0.304055	0.282478	0.252085	0.229723	0.280286	0.198778
13674_s_at	0.308192	0.152	0.143888	0.131897	0.127563	0.125341	0.197278	0.13097	0.140978	0.925344	0.925344	0.400246	0.127278	0.121409	0.116581	0.117005	0.127666	0.274868	0.126266	0.161421	0.169344	0.400246	0.404197	0.160197	0.145281	0.163448	0.143119	0.142203	0.331395	0.147246	0.150131	0.289422	0.404197	0.261163	0.142799	0.118107	0.122504	0.122885	0.116484	0.231187	0.123374	0.125463	0.245837	0.261163	0.327379	0.155821	0.158654	0.145029	0.131857
16450_s_at	0.48687	0.256377	0.271843	0.260364	0.240534	0.289453	0.491194	0.198028	0.24112	1.7136	1.7136	1.13452	0.21151	0.219562	0.215857	0.223718	0.234989	0.6835	0.155748	0.149915	0.261087	1.13452	0.764678	0.291935	0.270311	0.255229	0.245645	0.260927	0.718961	0.224843	0.198125	0.516981	0.764678	0.615279	0.28044	0.256859	0.276079	0.227107	0.248387	0.599906	0.20914	0.236556	0.688334	0.688334	0.563117	0.259138	0.236344	0.314628	0.225927
13243_r_at	0.638414	0.845369	0.8269	2.15632	0.683415	0.692504	0.957748	0.825793	0.829653	0.924213	2.15632	0.879759	0.979257	0.91223	0.950736	0.899835	0.922013	1.24742	1.30738	1.32361	0.902825	1.32361	0.711051	0.807853	0.726996	2.09598	0.777858	0.769409	1.75649	1.39025	0.947281	0.914145	2.09598	0.693865	0.76664	0.804896	0.717389	0.707055	0.733781	0.81695	1.46688	0.765558	0.791724	1.46688	0.741131	0.922922	0.888575	0.865798	0.627949
17316_at	0.17833	0.170507	0.174608	0.177663	0.189522	0.180178	0.197728	0.46012	0.222811	0.194921	0.46012	0.196008	0.233178	0.22934	0.196209	0.205564	0.201824	0.19965	0.567606	0.197727	0.212544	0.567606	0.200614	0.231758	0.225718	0.196735	0.230836	0.220672	0.219217	0.288338	0.210811	0.219407	0.288338	0.163034	0.17252	0.174349	0.176261	0.168114	0.164445	0.181406	0.346415	0.166638	0.174331	0.346415	0.182076	0.206925	0.193497	0.194591	0.17795
20682_g_at	0.231016	0.265283	0.233864	0.211474	0.218296	0.20903	2.51771	0.218566	0.530997	7.81799	7.81799	0.561821	0.272339	0.237177	0.213193	0.209201	0.203075	3.08448	0.207845	1.18124	3.27272	3.27272	0.30587	0.276215	0.246333	0.220335	0.227324	0.231973	4.44005	0.221239	0.219465	2.99828	4.44005	0.293607	0.289416	0.270685	0.270191	0.217145	0.246919	5.3592	0.22137	0.380956	4.7935	5.3592	0.248962	0.227892	0.215358	0.215322	0.200411
12097_g_at	0.401409	0.433565	0.448956	0.421265	0.409132	0.402362	3.0814	0.989948	2.542	0.310125	3.0814	0.324682	0.406814	0.404155	0.31944	0.318079	0.325545	2.36153	0.430188	1.63763	0.49052	2.36153	0.334167	0.419609	0.434156	0.351653	0.351875	0.360575	5.77642	7.19044	1.23518	0.377816	7.19044	0.460175	0.518752	0.477711	0.50139	0.416302	0.408369	3.69405	1.69845	3.12192	0.451156	3.69405	0.369866	0.416574	0.31433	0.364483	0.292659
18716_at	0.557062	0.373453	0.483186	1.11117	0.326115	0.319769	5.87828	0.318085	1.50014	3.92746	5.87828	10.0833	0.301655	0.316604	0.333669	0.315508	0.316257	13.3068	0.26556	1.91693	0.299013	13.3068	1.4071	0.278188	0.260555	0.803392	0.250038	0.265185	3.13613	0.591469	0.260248	0.283368	3.13613	0.701197	0.299299	0.549021	0.559776	0.300021	0.276089	1.50537	0.444845	0.301104	0.359411	1.50537	0.949353	0.331054	0.364218	1.60102	0.274056
20004_s_at	2.11706	0.228447	0.214071	0.180942	0.163725	0.158528	0.414686	0.181724	0.227657	0.943406	2.11706	2.83645	0.218649	0.231527	0.172578	0.144725	0.15773	0.773744	0.175783	0.196199	0.243984	2.83645	3.21065	0.26891	0.236652	0.251464	0.187179	0.184861	0.660351	0.267121	0.204724	0.325396	3.21065	1.72474	0.249814	0.213491	0.219614	0.157996	0.167919	0.277227	0.179063	0.193544	0.309073	1.72474	2.50475	0.233278	0.20437	0.240426	0.184468
15440_at	0.233151	0.151005	0.150698	0.142577	0.136585	0.136754	0.169944	0.14288	0.156319	0.343635	0.343635	0.290068	0.207681	0.205007	0.189449	0.173877	0.179956	0.287548	0.184437	0.188788	0.170634	0.290068	0.296929	0.171005	0.188204	0.160788	0.160772	0.162816	0.230873	0.178313	0.149231	0.162384	0.296929	0.232917	0.173423	0.162129	0.154766	0.137048	0.143304	0.201298	0.153114	0.145896	0.160692	0.232917	0.281282	0.212559	0.187423	0.195264	0.178149
18991_s_at	0.696656	0.591879	0.644336	0.551661	0.550949	0.529802	10.9893	0.690875	3.20596	33.35	33.35	3.014	0.450738	0.55103	0.402686	0.408622	0.42884	11.9365	0.466772	4.52236	8.05264	11.9365	0.804384	0.552255	0.548156	0.545415	0.477041	0.432962	19.7052	0.773169	0.588343	10.2056	19.7052	0.830378	0.700718	0.594549	0.642511	0.454094	0.494606	21.5687	0.647549	1.42489	18.9706	21.5687	0.590414	0.545145	0.414056	0.478573	0.346616
14420_at	1.40481	0.204902	0.217181	0.274963	0.196277	0.237445	0.642129	0.323772	0.303249	1.2922	1.40481	1.67896	0.219145	0.243894	0.18434	0.190486	0.207595	0.566551	0.27606	0.395756	0.564114	1.67896	2.0861	0.197985	0.228274	0.211929	0.199667	0.189837	0.90595	1.38434	0.208079	0.729614	2.0861	1.51132	0.222152	0.216718	0.279937	0.195924	0.185217	1.16571	0.425456	0.258612	0.853414	1.51132	1.80849	0.18604	0.187058	0.27791	0.144138
13449_at	0.49586	0.185416	0.242267	0.259993	0.243821	0.247682	3.70233	0.23728	0.960831	6.911	6.911	1.65205	0.25323	0.290351	0.277175	0.270724	0.271313	2.82021	0.257982	2.201	4.79743	4.79743	0.772198	0.258157	0.278648	0.236741	0.253272	0.238873	3.9176	0.240883	0.245172	5.77077	5.77077	0.56171	0.268948	0.269705	0.266145	0.242801	0.257683	5.12953	0.253183	0.54664	5.16137	5.16137	0.334783	0.282685	0.252203	0.287393	0.267379
15604_s_at	0.329511	0.387189	0.445222	0.330245	0.2948	0.292685	0.688178	0.380528	0.330817	0.298814	0.688178	0.280571	0.344728	0.404784	0.334978	0.269729	0.306634	0.740493	0.2462	0.221772	0.276949	0.740493	0.331573	0.500893	0.436993	0.340646	0.32536	0.37741	0.954856	4.23035	0.28742	0.316023	4.23035	0.383769	0.371941	0.377129	0.298236	0.274104	0.316886	0.570543	0.36749	0.279084	0.326968	0.570543	0.408369	0.438557	0.447589	0.350903	0.334414
20681_at	0.348958	0.325252	0.373037	0.366995	0.345791	0.358315	4.86566	0.344399	0.885961	12.2796	12.2796	1.03308	0.354007	0.377629	0.395979	0.366687	0.353079	5.28335	0.353222	2.34933	6.25637	6.25637	0.429758	0.388939	0.355854	0.321499	0.34656	0.310348	6.16705	0.30294	0.318409	5.39593	6.16705	0.384793	0.347176	0.361224	0.364836	0.338301	0.364046	8.8946	0.336284	0.558612	7.93196	8.8946	0.350011	0.271618	0.331917	0.34754	0.316395
20535_s_at	0.93345	0.262471	0.308229	0.250663	0.249294	0.244633	2.51903	0.220038	0.881086	12.3668	12.3668	2.07233	0.228324	0.293676	0.186361	0.204988	0.217682	3.15743	0.172126	1.36967	3.37835	3.37835	2.24986	0.332486	0.340366	0.274602	0.261985	0.266731	4.52654	0.269749	0.238325	3.67293	4.52654	0.7264	0.260759	0.267309	0.270066	0.223929	0.23197	4.88723	0.208832	0.394393	3.3297	4.88723	1.14297	0.247425	0.184808	0.217285	0.174247
14789_at	0.39861	0.259167	0.2604	0.305134	0.263064	0.274845	1.83913	0.240016	0.59972	4.79946	4.79946	2.30697	0.284717	0.357221	0.277194	0.287273	0.283132	2.78638	0.31985	0.863559	2.41347	2.78638	1.2954	0.295748	0.355891	0.261809	0.3289	0.275609	5.23009	0.311773	0.236851	1.33235	5.23009	0.489546	0.269951	0.25556	0.312356	0.246748	0.25797	4.89709	0.282127	0.333465	1.66908	4.89709	0.455787	0.220893	0.178677	0.306269	0.2144
17038_s_at	0.303165	0.162867	0.138231	0.131919	0.133777	0.128197	0.210483	0.13335	0.146683	0.988579	0.988579	0.430766	0.148902	0.130128	0.123831	0.123655	0.135633	0.289737	0.130312	0.165858	0.177954	0.430766	0.457514	0.174636	0.159048	0.16848	0.152749	0.15711	0.337411	0.169306	0.153156	0.309724	0.457514	0.241459	0.132739	0.124398	0.127325	0.11882	0.123661	0.23003	0.127631	0.134061	0.249627	0.249627	0.322666	0.142506	0.168036	0.142254	0.138736
16865_s_at	0.150667	0.13399	0.156598	0.169364	0.16143	0.159369	0.515347	0.170795	0.295834	0.832186	0.832186	0.140655	0.173654	0.180235	0.160147	0.163135	0.152927	0.718302	0.162562	0.468714	0.661119	0.718302	0.164911	0.179478	0.21273	0.172408	0.195549	0.207746	2.51037	0.28159	0.287532	1.65474	2.51037	0.136247	0.140349	0.141915	0.161822	0.13572	0.133633	0.818094	0.15974	0.249103	0.453873	0.818094	0.140947	0.14691	0.133525	0.146165	0.145019
[truncated: 8 more columns]
